# Supplementary material for: Niche availability and competitive loss by facilitation control proliferation of bacterial strains intended for soil microbiome interventions
Source: Nat Commun. 2024 Mar 22;15:2557. doi: 10.1038/s41467-024-46933-1 (PMC10959995; doi:10.1038/s41467-024-46933-1)
Supplement: Supplementary file 4 — Supplementary Data 1 [file 41467_2024_46933_MOESM4_ESM.xlsx]

## Sheet: Fig1b_Phase1_Chao1
Kruskal-Wallis chi-squared = 21.674, df = 4, p-value = 0.0002327
Dunn pairwise test
	Aged_NatCom	Phase1_Day2	Phase1_Day4	Phase1_Day10
Phase1_Day2	0.000307569	NA	NA	NA
Phase1_Day4	0.0182678	0.984022	NA	NA
Phase1_Day10	0.293427	0.159401	0.984022	NA
Phase1_Day23	0.984022	0.0132754	0.235012	0.984022

## Sheet: FigS1a_Phase1_Shannon
Kruskal-Wallis chi-squared = 23.077, df = 4, p-value = 0.000122
Dunn pairwise test
	Aged_NatCom	Phase1_Day2	Phase1_Day4	Phase1_Day10
Phase1_Day2	0.000173368	NA	NA	NA
Phase1_Day4	0.0114363	1	NA	NA
Phase1_Day10	0.221805	0.221805	1	NA
Phase1_Day23	1	0.0114363	0.221805	1

## Sheet: Fig1d_Phase1_Unifrac
PERMANOVA TEST
	Df	SumOfSqs	R2	F	Pr(>F)
group	4	2.00742	0.81501	22.0286	0.001
Residual	20	0.45564	0.18499	NA	NA
Total	24	2.46306	1	NA	NA
Dispersion of data
	Df	Sum Sqs	Mean Sq	F value	Pr(>F)
Groups	4	0.0213966	0.00534915	0.796407	0.541485
Residuals	20	0.134332	0.0067166	NA	NA
Pairwise permanova
	Aged_NatCom	Phase1_Day2	Phase1_Day4	Phase1_Day10
Phase1_Day2	0.04	NA	NA	NA
Phase1_Day4	0.055	0.054	NA	NA
Phase1_Day10	0.054	0.055	0.054	NA
Phase1_Day23	0.054	0.055	0.055	0.055

## Sheet: Fig1e_Phase2_FCMcounts
Shapiro-Wilk normality test
W = 0.58327, p-value = 1.449e-10
Levene's Test for Homogeneity of Variance (center = median)
	Df	F value	Pr(>F)
group	13	0.928	0.5355
	35
Outliers (were not removed in further testing)
	condition	variable	sample	value	ranked_value	is.outlier	is.extreme
1	stable	X3	stable_1	125000000	35	TRUE	FALSE
2	stable	X29	stable_1	241000000	44	TRUE	FALSE
Repeated measures two way ranked ANOVA
Effect	DFn	DFd	F	p	p<.05	ges
condition	1	5	25.212	0.004	*	0.663
variable	6	30	30.854	1.51e-11	*	0.79
condition:variable	6	30	19.888	3.14e-09	*	0.708
Residuals
Shapiro-Wilk normality test
W = 0.97005, p-value = 0.2432
Levene's Test for Homogeneity of Variance (center = median)
	Df	F value	Pr(>F)
group	13	0.6302	0.8123
	35
Pairwise t test (on ranked values), Holm method
variable	.y.	group1	group2	n1	n2	p	p.signif	p.adj	p.adj.signif
Day_1	ranked_value	growing	stable	3	4	0.00176	**	0.00176	**
Day_3	ranked_value	growing	stable	3	4	0.214	ns	0.214	ns
Day_7	ranked_value	growing	stable	3	4	0.00306	**	0.00306	**
Day_10	ranked_value	growing	stable	3	4	0.0315	*	0.0315	*
Day_14	ranked_value	growing	stable	3	4	5.68e-05	****	5.68e-05	****
Day_29	ranked_value	growing	stable	3	4	0.00224	**	0.00224	**
Day_56	ranked_value	growing	stable	3	4	0.0211	*	0.0211	*

## Sheet: Fig1f_Phase2_Unifrac
PERMANOVA TEST
	Df	SumsOfSqs	MeanSqs	F.Model	R2	Pr(>F)
community.state	1	0.235476	0.235476	6.78079	0.0915601	0.001
time	6	0.947265	0.157877	4.54626	0.368325	0.001
Residuals	40	1.38908	0.0347269	NA	0.540115	NA
Total	47	2.57182	NA	NA	1	NA
Dispersion of data
	Df	Sum Sq	Mean Sq	F value	Pr(>F)
Groups	13	0.108735	0.0083642	1.39334	0.212864
Residuals	34	0.204101	0.00600298	NA	NA
Pairwise permanova, Holm p-value adjustment
	pairs	Df	SumsOfSqs	F.Model	R2	p.value	p.adjusted	sig
1	stable&no inoculant&no compound&day1 vs growing&no inoculant&no compound&day1	1	0.34674	28.2616	0.849677	0.025	1
2	stable&no inoculant&no compound&day1 vs stable&no inoculant&no compound&day3	1	0.065921	4.19144	0.411271	0.038	1
3	stable&no inoculant&no compound&day1 vs growing&no inoculant&no compound&day3	1	0.0839996	6.39988	0.561399	0.033	1
4	stable&no inoculant&no compound&day1 vs stable&no inoculant&no compound&day14	1	0.0909467	4.25405	0.414865	0.029	1
5	stable&no inoculant&no compound&day1 vs growing&no inoculant&no compound&day14	1	0.0739847	4.61575	0.48002	0.024	1
6	stable&no inoculant&no compound&day1 vs stable&no inoculant&no compound&day21	1	0.158267	2.9213	0.327453	0.027	1
7	stable&no inoculant&no compound&day1 vs growing&no inoculant&no compound&day21	1	0.126062	7.12629	0.587673	0.026	1
8	stable&no inoculant&no compound&day1 vs stable&no inoculant&no compound&day29	1	0.16031	8.11074	0.574792	0.029	1
9	stable&no inoculant&no compound&day1 vs growing&no inoculant&no compound&day29	1	0.153777	5.23946	0.511693	0.032	1
10	stable&no inoculant&no compound&day1 vs stable&no inoculant&no compound&day56	1	0.0925077	3.12024	0.342123	0.028	1
11	stable&no inoculant&no compound&day1 vs growing&no inoculant&no compound&day56	1	0.0767088	4.50517	0.47397	0.033	1
12	stable&no inoculant&no compound&day1 vs stable&no inoculant&no compound&day7	1	0.06891	3.13703	0.385525	0.03	1
13	stable&no inoculant&no compound&day1 vs growing&no inoculant&no compound&day7	1	0.0572505	3.74592	0.428305	0.028	1
14	growing&no inoculant&no compound&day1 vs stable&no inoculant&no compound&day3	1	0.391138	45.7361	0.901451	0.033	1
15	growing&no inoculant&no compound&day1 vs growing&no inoculant&no compound&day3	1	0.140836	40.178	0.909457	0.1	1
16	growing&no inoculant&no compound&day1 vs stable&no inoculant&no compound&day14	1	0.370845	24.185	0.828679	0.035	1
17	growing&no inoculant&no compound&day1 vs growing&no inoculant&no compound&day14	1	0.325151	45.5729	0.919311	0.1	1
18	growing&no inoculant&no compound&day1 vs stable&no inoculant&no compound&day21	1	0.276719	5.05967	0.502966	0.07	1
19	growing&no inoculant&no compound&day1 vs growing&no inoculant&no compound&day21	1	0.37293	40.4875	0.910087	0.1	1
20	growing&no inoculant&no compound&day1 vs stable&no inoculant&no compound&day29	1	0.471512	35.1949	0.875606	0.034	1
21	growing&no inoculant&no compound&day1 vs growing&no inoculant&no compound&day29	1	0.376502	15.8287	0.798272	0.1	1
22	growing&no inoculant&no compound&day1 vs stable&no inoculant&no compound&day56	1	0.457367	18.1091	0.783635	0.035	1
23	growing&no inoculant&no compound&day1 vs growing&no inoculant&no compound&day56	1	0.334816	39.943	0.908973	0.1	1
24	growing&no inoculant&no compound&day1 vs stable&no inoculant&no compound&day7	1	0.383248	26.3271	0.868105	0.1	1
25	growing&no inoculant&no compound&day1 vs growing&no inoculant&no compound&day7	1	0.246053	39.6663	0.908396	0.1	1
26	stable&no inoculant&no compound&day3 vs growing&no inoculant&no compound&day3	1	0.134119	14.2554	0.740332	0.028	1
27	stable&no inoculant&no compound&day3 vs stable&no inoculant&no compound&day14	1	0.103719	5.67346	0.486014	0.028	1
28	stable&no inoculant&no compound&day3 vs growing&no inoculant&no compound&day14	1	0.137264	11.1489	0.690382	0.024	1
29	stable&no inoculant&no compound&day3 vs stable&no inoculant&no compound&day21	1	0.191805	3.75504	0.384933	0.034	1
30	stable&no inoculant&no compound&day3 vs growing&no inoculant&no compound&day21	1	0.123465	8.83604	0.638625	0.04	1
31	stable&no inoculant&no compound&day3 vs stable&no inoculant&no compound&day29	1	0.0764742	4.58816	0.433329	0.032	1
32	stable&no inoculant&no compound&day3 vs growing&no inoculant&no compound&day29	1	0.127613	4.97848	0.498922	0.031	1
33	stable&no inoculant&no compound&day3 vs stable&no inoculant&no compound&day56	1	0.171784	6.47015	0.518851	0.045	1
34	stable&no inoculant&no compound&day3 vs growing&no inoculant&no compound&day56	1	0.155041	11.6485	0.699672	0.027	1
35	stable&no inoculant&no compound&day3 vs stable&no inoculant&no compound&day7	1	0.0330271	1.80973	0.265756	0.057	1
36	stable&no inoculant&no compound&day3 vs growing&no inoculant&no compound&day7	1	0.117568	10.1645	0.670282	0.027	1
37	growing&no inoculant&no compound&day3 vs stable&no inoculant&no compound&day14	1	0.0888893	5.4904	0.523374	0.052	1
38	growing&no inoculant&no compound&day3 vs growing&no inoculant&no compound&day14	1	0.0621517	7.57479	0.654421	0.1	1
39	growing&no inoculant&no compound&day3 vs stable&no inoculant&no compound&day21	1	0.127317	2.29204	0.314321	0.079	1
40	growing&no inoculant&no compound&day3 vs growing&no inoculant&no compound&day21	1	0.117448	11.4234	0.740654	0.1	1
41	growing&no inoculant&no compound&day3 vs stable&no inoculant&no compound&day29	1	0.215203	15.0983	0.751223	0.031	1
42	growing&no inoculant&no compound&day3 vs growing&no inoculant&no compound&day29	1	0.14815	5.96025	0.598404	0.1	1
43	growing&no inoculant&no compound&day3 vs stable&no inoculant&no compound&day56	1	0.135636	5.1943	0.50953	0.029	1
44	growing&no inoculant&no compound&day3 vs growing&no inoculant&no compound&day56	1	0.068143	7.20886	0.643139	0.1	1
45	growing&no inoculant&no compound&day3 vs stable&no inoculant&no compound&day7	1	0.137686	8.8105	0.687756	0.1	1
46	growing&no inoculant&no compound&day3 vs growing&no inoculant&no compound&day7	1	0.0239055	3.2867	0.451055	0.1	1
47	stable&no inoculant&no compound&day14 vs growing&no inoculant&no compound&day14	1	0.0197876	1.03635	0.171685	0.51	1
48	stable&no inoculant&no compound&day14 vs stable&no inoculant&no compound&day21	1	0.0994574	1.75315	0.226121	0.039	1
49	stable&no inoculant&no compound&day14 vs growing&no inoculant&no compound&day21	1	0.0406322	1.95775	0.281377	0.109	1
50	stable&no inoculant&no compound&day14 vs stable&no inoculant&no compound&day29	1	0.0863145	3.8673	0.391931	0.026	1
51	stable&no inoculant&no compound&day14 vs growing&no inoculant&no compound&day29	1	0.0433492	1.33734	0.211025	0.181	1
52	stable&no inoculant&no compound&day14 vs stable&no inoculant&no compound&day56	1	0.0704815	2.18876	0.267288	0.066	1
53	stable&no inoculant&no compound&day14 vs growing&no inoculant&no compound&day56	1	0.0331934	1.6521	0.248358	0.234	1
54	stable&no inoculant&no compound&day14 vs stable&no inoculant&no compound&day7	1	0.0530425	2.11904	0.297658	0.122	1
55	stable&no inoculant&no compound&day14 vs growing&no inoculant&no compound&day7	1	0.0299859	1.63427	0.246337	0.147	1
56	growing&no inoculant&no compound&day14 vs stable&no inoculant&no compound&day21	1	0.0585707	1.00205	0.166951	0.389	1
57	growing&no inoculant&no compound&day14 vs growing&no inoculant&no compound&day21	1	0.0451373	3.24477	0.447878	0.1	1
58	growing&no inoculant&no compound&day14 vs stable&no inoculant&no compound&day29	1	0.134165	7.81982	0.609979	0.028	1
59	growing&no inoculant&no compound&day14 vs growing&no inoculant&no compound&day29	1	0.0816675	2.86696	0.4175	0.1	1
60	growing&no inoculant&no compound&day14 vs stable&no inoculant&no compound&day56	1	0.0709771	2.44614	0.328511	0.064	1
61	growing&no inoculant&no compound&day14 vs growing&no inoculant&no compound&day56	1	0.0321645	2.45866	0.380677	0.1	1
62	growing&no inoculant&no compound&day14 vs stable&no inoculant&no compound&day7	1	0.0911281	4.73223	0.541927	0.1	1
63	growing&no inoculant&no compound&day14 vs growing&no inoculant&no compound&day7	1	0.0223935	2.05391	0.33927	0.1	1
64	stable&no inoculant&no compound&day21 vs growing&no inoculant&no compound&day21	1	0.098057	1.63124	0.245993	0.082	1
65	stable&no inoculant&no compound&day21 vs stable&no inoculant&no compound&day29	1	0.170799	3.09885	0.340576	0.032	1
66	stable&no inoculant&no compound&day21 vs growing&no inoculant&no compound&day29	1	0.13496	1.88039	0.273297	0.057	1
67	stable&no inoculant&no compound&day21 vs stable&no inoculant&no compound&day56	1	0.1171	1.80155	0.230922	0.125	1
68	stable&no inoculant&no compound&day21 vs growing&no inoculant&no compound&day56	1	0.0812895	1.36738	0.214748	0.23	1
69	stable&no inoculant&no compound&day21 vs stable&no inoculant&no compound&day7	1	0.135702	2.10754	0.296522	0.061	1
70	stable&no inoculant&no compound&day21 vs growing&no inoculant&no compound&day7	1	0.0826206	1.43176	0.222608	0.197	1
71	growing&no inoculant&no compound&day21 vs stable&no inoculant&no compound&day29	1	0.0683463	3.63196	0.420758	0.033	1
72	growing&no inoculant&no compound&day21 vs growing&no inoculant&no compound&day29	1	0.039785	1.30178	0.245536	0.2	1
73	growing&no inoculant&no compound&day21 vs stable&no inoculant&no compound&day56	1	0.148031	4.82547	0.491118	0.03	1
74	growing&no inoculant&no compound&day21 vs growing&no inoculant&no compound&day56	1	0.087751	5.78894	0.591376	0.1	1
75	growing&no inoculant&no compound&day21 vs stable&no inoculant&no compound&day7	1	0.0687354	3.222	0.446137	0.1	1
76	growing&no inoculant&no compound&day21 vs growing&no inoculant&no compound&day7	1	0.0662893	5.10738	0.560796	0.1	1
77	stable&no inoculant&no compound&day29 vs growing&no inoculant&no compound&day29	1	0.0456397	1.49746	0.230469	0.144	1
78	stable&no inoculant&no compound&day29 vs stable&no inoculant&no compound&day56	1	0.168031	5.49339	0.477961	0.024	1
79	stable&no inoculant&no compound&day29 vs growing&no inoculant&no compound&day56	1	0.141077	7.77067	0.608478	0.025	1
80	stable&no inoculant&no compound&day29 vs stable&no inoculant&no compound&day7	1	0.045356	1.96389	0.282011	0.025	1
81	stable&no inoculant&no compound&day29 vs growing&no inoculant&no compound&day7	1	0.151499	9.23114	0.648658	0.031	1
82	growing&no inoculant&no compound&day29 vs stable&no inoculant&no compound&day56	1	0.137765	3.25402	0.394234	0.023	1
83	growing&no inoculant&no compound&day29 vs growing&no inoculant&no compound&day56	1	0.100014	3.3637	0.456795	0.1	1
84	growing&no inoculant&no compound&day29 vs stable&no inoculant&no compound&day7	1	0.0940739	2.61984	0.395756	0.1	1
85	growing&no inoculant&no compound&day29 vs growing&no inoculant&no compound&day7	1	0.0839006	3.04494	0.432216	0.1	1
86	stable&no inoculant&no compound&day56 vs growing&no inoculant&no compound&day56	1	0.0151004	0.50311	0.0914228	0.898	1
87	stable&no inoculant&no compound&day56 vs stable&no inoculant&no compound&day7	1	0.110316	3.15603	0.386957	0.052	1
88	stable&no inoculant&no compound&day56 vs growing&no inoculant&no compound&day7	1	0.0681317	2.40998	0.325234	0.065	1
89	growing&no inoculant&no compound&day56 vs stable&no inoculant&no compound&day7	1	0.0904013	4.40885	0.52431	0.1	1
90	growing&no inoculant&no compound&day56 vs growing&no inoculant&no compound&day7	1	0.0248951	2.0489	0.338723	0.1	1
91	stable&no inoculant&no compound&day7 vs growing&no inoculant&no compound&day7	1	0.088511	4.83	0.546999	0.1	1

## Sheet: FigS1b_Phase2_Chao1
Shapiro-Wilk normality test
W = 0.98276, p-value = 0.779
Levene's Test for Homogeneity of Variance (center = median)
	Df	F value	Pr(>F)
group	11	0.7007	0.7276
	29
Outliers (were not removed in further testing)
	community.state	time.d	X	Chao1	Shannon	sample.id	condition	phase	time	inoculant	compound	replicate	is.outlier	is.extreme
1	stable	T5	P2T5_24	136.615	3.72902	P2T5_24	P2T5	phase 2	14	no inoculant	no compound	24	TRUE	FALSE
2	stable	T6	P2T6_26	49.5	2.64812	P2T6_26	P2T6	phase 2	21	no inoculant	no compound	26	TRUE	FALSE
Repeated measures two-way ANOVA
	Effect	DFn	DFd	F	p	p<.05	ges
1	community.state	1	4	7.584	0.051		0.221
2	time.d	5	20	10.313	5.31e-05	*	0.687
3	community.state:time.d	5	20	8.663	0.000169	*	0.648
Residuals:
Shapiro-Wilk normality test
W = 0.95691, p-value = 0.1723
Levene's Test for Homogeneity of Variance (center = median)
	Df	F value	Pr(>F)
group	11	0.4853	0.894
	24
Pairwise t test, Holm method
time.d	.y.	group1	group2	n1	n2	p	p.signif	p.adj	p.adj.signif
1d	Chao1	growing	stable	3	4	0.00409	**	0.00409	**
3d	Chao1	growing	stable	3	4	0.00202	**	0.00202	**
7d	Chao1	growing	stable	3	3	0.0175	*	0.0175	*
14d	Chao1	growing	stable	3	4	0.0748	ns	0.0748	ns
21d	Chao1	growing	stable	3	4	0.123	ns	0.123	ns
56d	Chao1	growing	stable	3	4	0.939	ns	0.939	ns

## Sheet: FigS1c_Phase2_Shannon
Shapiro-Wilk normality test
W = 0.90619, p-value = 0.002538
Levene's Test for Homogeneity of Variance (center = median)
	Df	F value	Pr(>F)
group	11	0.6297	0.7887
	29
Outliers (were not removed in further testing)
community.state	time.d	X	Chao1	Shannon	sample.id	condition	phase	time	inoculant	compound	replicate	ranked_value	is.outlier	is.extreme
stable	T6	P2T6_26	49.5	2.64812	P2T6_26	P2T6	phase 2	21	no inoculant	no compound	26	1	TRUE	FALSE
Repeated measures two way ranked ANOVA
	Effect	DFn	DFd	F	p	p<.05	ges
1	community.state	1	4	341.693	5.04e-05	*	0.68
2	time.d	5	20	6.092	0.001	*	0.598
3	community.state:time.d	5	20	6.955	0.000653	*	0.629
Residuals:
Shapiro-Wilk normality test
W = 0.97516, p-value = 0.5819
Levene's Test for Homogeneity of Variance (center = median)
	Df	F value	Pr(>F)
group	11	0.3116	0.976
	24
Pairwise t test on ranked values, Holm's method
time.d	.y.	group1	group2	n1	n2	p	p.signif	p.adj	p.adj.signif
1d	ranked_value	growing	stable	3	4	0.00357	**	0.00357	**
3d	ranked_value	growing	stable	3	4	0.00481	**	0.00481	**
7d	ranked_value	growing	stable	3	3	0.00572	**	0.00572	**
14d	ranked_value	growing	stable	3	4	0.00941	**	0.00941	**
21d	ranked_value	growing	stable	3	4	0.0426	*	0.0426	*
56d	ranked_value	growing	stable	3	4	0.00708	**	0.00708	**

## Sheet: Fig2a_Phase2_FCMcounts
P. VERONII
Kruskal-Wallis chi-squared = 55.464, df = 2, p-value = 9.038e-13
Dunn test, Holm
	alone	grow
grow	7.79e-08	NA
stable	2.65e-12	0.0922968
P. PUTIDA
Kruskal-Wallis chi-squared = 55.956, df = 2, p-value = 7.069e-13
Dunn test, Holm
	alone	grow
grow	1.93e-05	NA
stable	2.26e-13	0.00097585
P. PROTEGENS
Kruskal-Wallis chi-squared = 44.476, df = 2, p-value = 2.198e-10
Dunn test, Holm
	alone	grow
grow	3.2781e-06	NA
stable	1.26255e-10	0.0415346
E. COLI
Kruskal-Wallis chi-squared = 40.428, df = 2, p-value = 1.664e-09
Dunn test, Holm
	alone	grow
grow	5.54683e-08	NA
stable	1.6085e-08	0.751299

## Sheet: Fig2b_Phase2_MeanFCMcounts
GROWING
Kruskal-Wallis chi-squared = 13.257, df = 3, p-value = 0.004112
Dunn pairwise test, Holm
	putida	protegens	veronii
protegens	0.474769	NA	NA
veronii	0.474769	0.125095	NA
coli	0.0467292	0.00499516	0.474769
STABLE
Kruskal-Wallis chi-squared = 8.4926, df = 3, p-value = 0.03686
Dunn pairwise test, Holm
	putida	protegens	veronii
protegens	1	NA	NA
veronii	1	0.267547	NA
coli	0.298824	0.0360134	1

## Sheet: Fig2c_Phase2_FoldIncrease
GROWING
Kruskal-Wallis chi-squared = 12.923, df = 3, p-value = 0.004805
Dunn pairwise test, Holm
	putida	protegens	veronii
protegens	0.224001	NA	NA
veronii	0.655674	0.355833	NA
coli	0.355833	0.00216527	0.224001
STABLE
Kruskal-Wallis chi-squared = 5.7306, df = 3, p-value = 0.1255
Dunn pairwise test, Holm
	putida	protegens	veronii
protegens	1	NA	NA
veronii	0.527333	1	NA
coli	0.177347	0.881274	1

[truncated: 15 more sheets: Fig2d_Phase2_PercSurvival, Fig2b-d_global, Fig3a_FCMcountsToluene, Fig3a_FCMcountsToluene_day56, Fig3b_FCMcountsPvToluene, FigS3c_FCMcounts_PvSurvival, Fig3E_outliers, Fig3F_outliers_time, Fig4a_Fishers_exact, Fig4b_bead_productivities, Fig4c_Paired_productivities, Fig5B_taxa_diversity, Fig5D_NMDS, Fig6D_against_toluene, Fig6D_against_control]
