# Supplementary material for: Niche availability and competitive loss by facilitation control proliferation of bacterial strains intended for soil microbiome interventions
Source: Nat Commun. 2024 Mar 22;15:2557. doi: 10.1038/s41467-024-46933-1 (PMC10959995; doi:10.1038/s41467-024-46933-1)
Supplement: Supplementary file 5 — Supplementary Data 2 [file 41467_2024_46933_MOESM5_ESM.xlsx]

## Sheet: Sheet1
Supplementary Data 2		Outlier taxa in inoculated compared to non-inoculated soil microcosms
		(defined as having an y-residual to the combined regression of either GROWING or STABLE datasets more than 5 times outside the standard deviation of all residuals, corrected for their log10 y-value)
INOCULANT	Time	Reps	ASV	Kingdom	Phylum	Class	Order	Family	Genus	Species	variable_x	community without inoculant (log10 relative read abundance)	Condition_x	variable_y	community with inoculant (log10 relative read abundance)	Condition_y	Direction
E. coli	T1	rep1	1e4a60a291bf09de1b52e5a73d91b50c	Bacteria	Proteobacteria	Gammaproteobacteria	Pseudomonadales	Pseudomonadaceae	Pseudomonas	Pseudomonas putida	P2T1_5	-0.788069	G	P2T1_20	-0.548555	GINOC	UP
E. coli	T1	rep2	1e4a60a291bf09de1b52e5a73d91b50c	Bacteria	Proteobacteria	Gammaproteobacteria	Pseudomonadales	Pseudomonadaceae	Pseudomonas	Pseudomonas putida	P2T1_6	-0.664272	G	P2T1_21	-0.508046	GINOC	UP
E. coli	T1	rep3	1e4a60a291bf09de1b52e5a73d91b50c	Bacteria	Proteobacteria	Gammaproteobacteria	Pseudomonadales	Pseudomonadaceae	Pseudomonas	Pseudomonas putida	P2T1_7	-0.766899	G	P2T1_22	-0.533727	GINOC	UP
E. coli	T1	rep3	f0e21151e9ffc8039d7ceae64d0a1e09	Bacteria	Bacteroidetes	Bacteroidia	Flavobacteriales	Flavobacteriaceae	Flavobacterium	NA	P2T1_7	-1.24195	G	P2T1_22	-0.933728	GINOC	UP
E. coli	T2	rep1	1e4a60a291bf09de1b52e5a73d91b50c	Bacteria	Proteobacteria	Gammaproteobacteria	Pseudomonadales	Pseudomonadaceae	Pseudomonas	Pseudomonas putida	P2T2_5	-0.677742	G	P2T2_20	-0.537368	GINOC	UP
E. coli	T2	rep2	1e4a60a291bf09de1b52e5a73d91b50c	Bacteria	Proteobacteria	Gammaproteobacteria	Pseudomonadales	Pseudomonadaceae	Pseudomonas	Pseudomonas putida	P2T2_6	-0.746378	G	P2T2_21	-0.594356	GINOC	UP
E. coli	T2	rep3	1e4a60a291bf09de1b52e5a73d91b50c	Bacteria	Proteobacteria	Gammaproteobacteria	Pseudomonadales	Pseudomonadaceae	Pseudomonas	Pseudomonas putida	P2T2_7	-0.719817	G	P2T2_22	-0.588976	GINOC	UP
E. coli	T5	rep1	1e4a60a291bf09de1b52e5a73d91b50c	Bacteria	Proteobacteria	Gammaproteobacteria	Pseudomonadales	Pseudomonadaceae	Pseudomonas	Pseudomonas putida	P2T5_5	-0.64131	G	P2T5_20	-0.512588	GINOC	UP
E. coli	T5	rep2	05e265bf9a5bfed2d84f748c1832f1c9	Bacteria	Firmicutes	Bacilli	Bacillales	Bacillaceae	Bacillus	Bacillus sp.	P2T5_6	-1.44235	G	P2T5_21	-0.968301	GINOC	UP
E. coli	T5	rep3	1e4a60a291bf09de1b52e5a73d91b50c	Bacteria	Proteobacteria	Gammaproteobacteria	Pseudomonadales	Pseudomonadaceae	Pseudomonas	Pseudomonas putida	P2T5_7	-0.658534	G	P2T5_22	-0.49787	GINOC	UP
E. coli	T8	rep3	1e4a60a291bf09de1b52e5a73d91b50c	Bacteria	Proteobacteria	Gammaproteobacteria	Pseudomonadales	Pseudomonadaceae	Pseudomonas	Pseudomonas putida	P2T8_7	-0.720314	G	P2T8_22	-0.524951	GINOC	UP
P. protegens	T1	rep1	1e4a60a291bf09de1b52e5a73d91b50c	Bacteria	Proteobacteria	Gammaproteobacteria	Pseudomonadales	Pseudomonadaceae	Pseudomonas	Pseudomonas putida	P2T1_5	-0.788069	G	P2T1_16	-0.562554	GINOC	UP
P. protegens	T1	rep3	1e4a60a291bf09de1b52e5a73d91b50c	Bacteria	Proteobacteria	Gammaproteobacteria	Pseudomonadales	Pseudomonadaceae	Pseudomonas	Pseudomonas putida	P2T1_7	-0.766899	G	P2T1_18	-0.516723	GINOC	UP
P. protegens	T1	rep3	f0e21151e9ffc8039d7ceae64d0a1e09	Bacteria	Bacteroidetes	Bacteroidia	Flavobacteriales	Flavobacteriaceae	Flavobacterium	NA	P2T1_7	-1.24195	G	P2T1_18	-0.915258	GINOC	UP
P. protegens	T2	rep2	1e4a60a291bf09de1b52e5a73d91b50c	Bacteria	Proteobacteria	Gammaproteobacteria	Pseudomonadales	Pseudomonadaceae	Pseudomonas	Pseudomonas putida	P2T2_6	-0.746378	G	P2T2_17	-0.574577	GINOC	UP
P. protegens	T2	rep3	1e4a60a291bf09de1b52e5a73d91b50c	Bacteria	Proteobacteria	Gammaproteobacteria	Pseudomonadales	Pseudomonadaceae	Pseudomonas	Pseudomonas putida	P2T2_7	-0.719817	G	P2T2_18	-0.590718	GINOC	UP
P. protegens	T3	rep3	191670712108549f75eec7ec7135beca	Bacteria	Firmicutes	Bacilli	Bacillales	Paenibacillaceae	Paenibacillus	NA	P2T3_7	-4.04474	G	P2T3_18	-2.74575	GINOC	UP
P. protegens	T3	rep3	4c622edd4f0a1c54bcd95c164cb7a62e	Bacteria	Proteobacteria	Gammaproteobacteria	Enterobacteriales	Enterobacteriaceae	Enterobacter	Ambiguous_taxa	P2T3_7	-4.04474	G	P2T3_18	-2.50216	GINOC	UP
P. protegens	T3	rep3	f9363520efca9836e3f6c7d3c97e730b	Bacteria	Proteobacteria	Gammaproteobacteria	Enterobacteriales	Enterobacteriaceae	Enterobacter	NA	P2T3_7	-3.78946	G	P2T3_18	-2.2712	GINOC	UP
P. protegens	T5	rep1	05e265bf9a5bfed2d84f748c1832f1c9	Bacteria	Firmicutes	Bacilli	Bacillales	Bacillaceae	Bacillus	Bacillus sp.	P2T5_5	-1.34824	G	P2T5_16	-0.97049	GINOC	UP
P. protegens	T8	rep2	1e4a60a291bf09de1b52e5a73d91b50c	Bacteria	Proteobacteria	Gammaproteobacteria	Pseudomonadales	Pseudomonadaceae	Pseudomonas	Pseudomonas putida	P2T8_6	-0.637703	G	P2T8_17	-0.503371	GINOC	UP
P. protegens	T8	rep3	1e4a60a291bf09de1b52e5a73d91b50c	Bacteria	Proteobacteria	Gammaproteobacteria	Pseudomonadales	Pseudomonadaceae	Pseudomonas	Pseudomonas putida	P2T8_7	-0.720314	G	P2T8_18	-0.562805	GINOC	UP
P. putida	T8	rep1	a696eeb4177f26a71c6c4527b19827e4	Bacteria	Gemmatimonadetes	Longimicrobia	Longimicrobiales	Longimicrobiaceae	NA	NA	P2T8_5	-2.8718	G	P2T8_8	-1.85649	GINOC	UP
P. putida	T8	rep2	a696eeb4177f26a71c6c4527b19827e4	Bacteria	Gemmatimonadetes	Longimicrobia	Longimicrobiales	Longimicrobiaceae	NA	NA	P2T8_6	-2.93351	G	P2T8_9	-1.9383	GINOC	UP
P. putida	T8	rep3	1e4a60a291bf09de1b52e5a73d91b50c	Bacteria	Proteobacteria	Gammaproteobacteria	Pseudomonadales	Pseudomonadaceae	Pseudomonas	Pseudomonas putida	P2T8_7	-0.720314	G	P2T8_10	-0.571436	GINOC	UP
P. veronii	T1	rep1	1e4a60a291bf09de1b52e5a73d91b50c	Bacteria	Proteobacteria	Gammaproteobacteria	Pseudomonadales	Pseudomonadaceae	Pseudomonas	Pseudomonas putida	P2T1_5	-0.788069	G	P2T1_12	-0.574778	GINOC	UP
P. veronii	T1	rep2	1e4a60a291bf09de1b52e5a73d91b50c	Bacteria	Proteobacteria	Gammaproteobacteria	Pseudomonadales	Pseudomonadaceae	Pseudomonas	Pseudomonas putida	P2T1_6	-0.664272	G	P2T1_13	-0.548196	GINOC	UP
P. veronii	T1	rep3	1e4a60a291bf09de1b52e5a73d91b50c	Bacteria	Proteobacteria	Gammaproteobacteria	Pseudomonadales	Pseudomonadaceae	Pseudomonas	Pseudomonas putida	P2T1_7	-0.766899	G	P2T1_14	-0.363764	GINOC	UP
P. veronii	T2	rep1	1e4a60a291bf09de1b52e5a73d91b50c	Bacteria	Proteobacteria	Gammaproteobacteria	Pseudomonadales	Pseudomonadaceae	Pseudomonas	Pseudomonas putida	P2T2_5	-0.677742	G	P2T2_12	-0.562272	GINOC	UP
P. veronii	T5	rep1	1e4a60a291bf09de1b52e5a73d91b50c	Bacteria	Proteobacteria	Gammaproteobacteria	Pseudomonadales	Pseudomonadaceae	Pseudomonas	Pseudomonas putida	P2T5_5	-0.64131	G	P2T5_12	-0.54342	GINOC	UP
P. veronii	T5	rep2	1e4a60a291bf09de1b52e5a73d91b50c	Bacteria	Proteobacteria	Gammaproteobacteria	Pseudomonadales	Pseudomonadaceae	Pseudomonas	Pseudomonas putida	P2T5_6	-0.621678	G	P2T5_13	-0.50656	GINOC	UP
P. veronii	T5	rep3	05e265bf9a5bfed2d84f748c1832f1c9	Bacteria	Firmicutes	Bacilli	Bacillales	Bacillaceae	Bacillus	Bacillus sp.	P2T5_7	-1.28427	G	P2T5_14	-0.907903	GINOC	UP
P. veronii	T6	rep1	1e4a60a291bf09de1b52e5a73d91b50c	Bacteria	Proteobacteria	Gammaproteobacteria	Pseudomonadales	Pseudomonadaceae	Pseudomonas	Pseudomonas putida	P2T6_5	-0.620924	G	P2T6_12	-0.53238	GINOC	UP
P. veronii	T6	rep2	1e4a60a291bf09de1b52e5a73d91b50c	Bacteria	Proteobacteria	Gammaproteobacteria	Pseudomonadales	Pseudomonadaceae	Pseudomonas	Pseudomonas putida	P2T6_6	-0.582771	G	P2T6_13	-0.483144	GINOC	UP
P. veronii	T8	rep1	1e4a60a291bf09de1b52e5a73d91b50c	Bacteria	Proteobacteria	Gammaproteobacteria	Pseudomonadales	Pseudomonadaceae	Pseudomonas	Pseudomonas putida	P2T8_5	-0.626289	G	P2T8_12	-0.513808	GINOC	UP
P. veronii	T8	rep3	1e4a60a291bf09de1b52e5a73d91b50c	Bacteria	Proteobacteria	Gammaproteobacteria	Pseudomonadales	Pseudomonadaceae	Pseudomonas	Pseudomonas putida	P2T8_7	-0.72026	G	P2T8_14	-0.514246	GINOC	UP
E. coli	T8	rep2	05e265bf9a5bfed2d84f748c1832f1c9	Bacteria	Firmicutes	Bacilli	Bacillales	Bacillaceae	Bacillus	Bacillus sp.	P2T8_25	-1.08347	S	P2T8_41	-0.755821	SINOC	UP
E. coli	T8	rep4	05e265bf9a5bfed2d84f748c1832f1c9	Bacteria	Firmicutes	Bacilli	Bacillales	Bacillaceae	Bacillus	Bacillus sp.	P2T8_27	-0.997651	S	P2T8_43	-0.753319	SINOC	UP
P. protegens	T2	rep2	05e265bf9a5bfed2d84f748c1832f1c9	Bacteria	Firmicutes	Bacilli	Bacillales	Bacillaceae	Bacillus	Bacillus sp.	P2T2_25	-1.28465	S	P2T2_37	-0.920842	SINOC	UP
P. protegens	T6	rep3	035547cf85101efe20fd97326514ca73	Bacteria	Planctomycetes	Planctomycetacia	Isosphaerales	Isosphaeraceae	Singulisphaera	NA	P2T6_26	-2.29023	S	P2T6_38	-1.58102	SINOC	UP
P. protegens	T6	rep3	109d937ad3e23afb271767755c43532c	Bacteria	Planctomycetes	Planctomycetacia	Planctomycetales	Rubinisphaeraceae	SH-PL14	uncultured bacterium	P2T6_26	-2.45998	S	P2T6_38	-1.74925	SINOC	UP
P. protegens	T8	rep1	05e265bf9a5bfed2d84f748c1832f1c9	Bacteria	Firmicutes	Bacilli	Bacillales	Bacillaceae	Bacillus	Bacillus sp.	P2T8_24	-0.892509	S	P2T8_36	-0.694435	SINOC	UP
P. protegens	T8	rep2	05e265bf9a5bfed2d84f748c1832f1c9	Bacteria	Firmicutes	Bacilli	Bacillales	Bacillaceae	Bacillus	Bacillus sp.	P2T8_25	-1.08347	S	P2T8_37	-0.836292	SINOC	UP
P. protegens	T8	rep3	05e265bf9a5bfed2d84f748c1832f1c9	Bacteria	Firmicutes	Bacilli	Bacillales	Bacillaceae	Bacillus	Bacillus sp.	P2T8_26	-0.900175	S	P2T8_38	-0.715033	SINOC	UP
P. protegens	T8	rep4	05e265bf9a5bfed2d84f748c1832f1c9	Bacteria	Firmicutes	Bacilli	Bacillales	Bacillaceae	Bacillus	Bacillus sp.	P2T8_27	-0.997651	S	P2T8_39	-0.758665	SINOC	UP
P. putida	T1	rep1	92c7564c63c73c3845a5eba601e9a32d	Bacteria	Firmicutes	Bacilli	Bacillales	Bacillaceae	Bacillus	NA	P2T1_24	-1.97373	S	P2T1_28	-1.39623	SINOC	UP
P. putida	T1	rep1	ffd40ddda79e4db5f7732842326ed141	Bacteria	Firmicutes	Bacilli	Bacillales	Bacillaceae	Bacillus	NA	P2T1_24	-1.92258	S	P2T1_28	-1.35432	SINOC	UP
P. putida	T3	rep3	ef313e71c26eded1290b341e2960ee19	Bacteria	Proteobacteria	Gammaproteobacteria	Pseudomonadales	Pseudomonadaceae	Pseudomonas	NA	P2T3_26	-4.19806	S	P2T3_30	-2.90836	SINOC	UP
P. putida	T6	rep3	035547cf85101efe20fd97326514ca73	Bacteria	Planctomycetes	Planctomycetacia	Isosphaerales	Isosphaeraceae	Singulisphaera	NA	P2T6_26	-2.29023	S	P2T6_30	-1.65982	SINOC	UP
P. putida	T8	rep1	0eb4af2c8b6d7b9a1b51a74cb16e0c46	Bacteria	FBP	uncultured bacterium	uncultured bacterium	uncultured bacterium	uncultured bacterium	uncultured bacterium	P2T8_24	-3.8716	S	P2T8_28	-2.68631	SINOC	UP
P. veronii	T5	rep2	3a47b1301f571a2c2cbebcd1adbe969d	Bacteria	Proteobacteria	Alphaproteobacteria	Caulobacterales	Caulobacteraceae	Caulobacter	NA	P2T5_25	-4.56971	S	P2T5_33	-3.11154	SINOC	UP
P. veronii	T5	rep2	f9363520efca9836e3f6c7d3c97e730b	Bacteria	Proteobacteria	Gammaproteobacteria	Enterobacteriales	Enterobacteriaceae	Enterobacter	NA	P2T5_25	-3.96765	S	P2T5_33	-2.77159	SINOC	UP
P. veronii	T6	rep3	f7418c88c65b68274d53c084409f0de0	Bacteria	Chloroflexi	Chloroflexia	Thermomicrobiales	AKYG1722	NA	NA	P2T6_26	-2.67558	S	P2T6_34	-1.90635	SINOC	UP
P. veronii	T7	rep4	d3d18a04ad01f8be61515eed81a1cdd0	Bacteria	Proteobacteria	Alphaproteobacteria	Caulobacterales	Caulobacteraceae	Brevundimonas	NA	P2T7_27	-0.72872	S	P2T7_35	-0.596352	SINOC	UP
P. veronii	T8	rep4	05e265bf9a5bfed2d84f748c1832f1c9	Bacteria	Firmicutes	Bacilli	Bacillales	Bacillaceae	Bacillus	Bacillus sp.	P2T8_27	-0.997651	S	P2T8_35	-0.765106	SINOC	UP
