# Supplementary material for: Niche availability and competitive loss by facilitation control proliferation of bacterial strains intended for soil microbiome interventions
Source: Nat Commun. 2024 Mar 22;15:2557. doi: 10.1038/s41467-024-46933-1 (PMC10959995; doi:10.1038/s41467-024-46933-1)
Supplement: Supplementary file 6 — Supplementary Data 3 [file 41467_2024_46933_MOESM6_ESM.xlsx]

## Sheet: Sheet1
Supplementary Data 3		Outlier taxa in inoculated compared to non-inoculated soil microcosms in presence of toluene
		(defined as having an y-residual to the combined regression of either GROWING or STABLE datasets more than 5 times outside the standard deviation of all residuals, corrected for their log10 y-value)
INOCULANT	Time	Reps	ASV	Kingdom	Phylum	Class	Order	Family	Genus	Species	variable_x	community x (log10 relative read abundance)	Condition_x	variable_y	community y (log10 relative read abundance)	Condition_y	Direction
NONE	T1	rep1	24ee363897ed2b77f1251f43d19c4668	Bacteria	Proteobacteria	Alphaproteobacteria	Sphingomonadales	Sphingomonadaceae	Novosphingobium	NA	P2T1_5	-1.74275	GROWING	P2T1_57	-3.48266	GROWING + TOLUENE	DOWN
NONE	T2	rep1	05e265bf9a5bfed2d84f748c1832f1c9	Bacteria	Firmicutes	Bacilli	Bacillales	Bacillaceae	Bacillus	Bacillus sp.	P2T2_5	-1.17609	GROWING	P2T2_57	-2.58329	GROWING + TOLUENE	DOWN
NONE	T2	rep1	f0e21151e9ffc8039d7ceae64d0a1e09	Bacteria	Bacteroidetes	Bacteroidia	Flavobacteriales	Flavobacteriaceae	Flavobacterium	NA	P2T2_5	-0.886843	GROWING	P2T2_57	-2.60032	GROWING + TOLUENE	DOWN
NONE	T2	rep2	2ccf8c15bc7a0089b43173767403516d	Bacteria	Proteobacteria	Alphaproteobacteria	Rhizobiales	Devosiaceae	Devosia	NA	P2T2_6	-1.30282	GROWING	P2T2_58	-3.01994	GROWING + TOLUENE	DOWN
NONE	T2	rep2	635dd80f855001dda3a96ece2133f96f	Bacteria	Verrucomicrobia	Verrucomicrobiae	Verrucomicrobiales	Verrucomicrobiaceae	Roseimicrobium	NA	P2T2_6	-1.65929	GROWING	P2T2_58	-3.28711	GROWING + TOLUENE	DOWN
NONE	T2	rep2	8c2484fb63b73d50fd8c9fe431d3e1a7	Bacteria	Proteobacteria	Alphaproteobacteria	Acetobacterales	Acetobacteraceae	Roseococcus	NA	P2T2_6	-2.1553	GROWING	P2T2_58	-4.28711	GROWING + TOLUENE	DOWN
NONE	T2	rep2	f0e21151e9ffc8039d7ceae64d0a1e09	Bacteria	Bacteroidetes	Bacteroidia	Flavobacteriales	Flavobacteriaceae	Flavobacterium	NA	P2T2_6	-0.980558	GROWING	P2T2_58	-2.12275	GROWING + TOLUENE	DOWN
NONE	T2	rep3	2ccf8c15bc7a0089b43173767403516d	Bacteria	Proteobacteria	Alphaproteobacteria	Rhizobiales	Devosiaceae	Devosia	NA	P2T2_7	-1.24374	GROWING	P2T2_59	-3.21869	GROWING + TOLUENE	DOWN
NONE	T2	rep3	635dd80f855001dda3a96ece2133f96f	Bacteria	Verrucomicrobia	Verrucomicrobiae	Verrucomicrobiales	Verrucomicrobiaceae	Roseimicrobium	NA	P2T2_7	-1.63846	GROWING	P2T2_59	-3.19387	GROWING + TOLUENE	DOWN
NONE	T2	rep3	bc89391d31f7b19c06ec9c6966644268	Bacteria	Bacteroidetes	Bacteroidia	Chitinophagales	Chitinophagaceae	Chitinophaga	NA	P2T2_7	-1.67342	GROWING	P2T2_59	-3.44914	GROWING + TOLUENE	DOWN
NONE	T2	rep3	f0e21151e9ffc8039d7ceae64d0a1e09	Bacteria	Bacteroidetes	Bacteroidia	Flavobacteriales	Flavobacteriaceae	Flavobacterium	NA	P2T2_7	-0.995635	GROWING	P2T2_59	-2.36278	GROWING + TOLUENE	DOWN
NONE	T3	rep1	035547cf85101efe20fd97326514ca73	Bacteria	Planctomycetes	Planctomycetacia	Isosphaerales	Isosphaeraceae	Singulisphaera	NA	P2T3_5	-1.31072	GROWING	P2T3_57	-2.87183	GROWING + TOLUENE	DOWN
NONE	T3	rep1	109d937ad3e23afb271767755c43532c	Bacteria	Planctomycetes	Planctomycetacia	Planctomycetales	Rubinisphaeraceae	SH-PL14	uncultured bacterium	P2T3_5	-1.66151	GROWING	P2T3_57	-3.28401	GROWING + TOLUENE	DOWN
NONE	T3	rep1	1d9b1511b926f0edaa9af518d88edbee	Bacteria	Proteobacteria	Alphaproteobacteria	Rhizobiales	Rhizobiales Incertae Sedis	Nordella	NA	P2T3_5	-2.25666	GROWING	P2T3_57	-4.36319	GROWING + TOLUENE	DOWN
NONE	T3	rep1	2ccf8c15bc7a0089b43173767403516d	Bacteria	Proteobacteria	Alphaproteobacteria	Rhizobiales	Devosiaceae	Devosia	NA	P2T3_5	-1.30227	GROWING	P2T3_57	-3.3218	GROWING + TOLUENE	DOWN
NONE	T3	rep1	3040bdb64e03b7ab8748589590d7b35a	Bacteria	Proteobacteria	Alphaproteobacteria	Reyranellales	Reyranellaceae	Reyranella	NA	P2T3_5	-1.67208	GROWING	P2T3_57	-3.80689	GROWING + TOLUENE	DOWN
NONE	T3	rep1	3e47a26f18bc732f5652185ccecb5a74	Bacteria	Planctomycetes	Planctomycetacia	Planctomycetales	uncultured	metagenome	metagenome	P2T3_5	-2.2199	GROWING	P2T3_57	-4.28401	GROWING + TOLUENE	DOWN
NONE	T3	rep1	6a84604b0fb294da0ce1732214d1af91	Bacteria	Planctomycetes	Planctomycetacia	Planctomycetales	uncultured	metagenome	metagenome	P2T3_5	-1.61471	GROWING	P2T3_57	-3.4601	GROWING + TOLUENE	DOWN
NONE	T3	rep1	8c2484fb63b73d50fd8c9fe431d3e1a7	Bacteria	Proteobacteria	Alphaproteobacteria	Acetobacterales	Acetobacteraceae	Roseococcus	NA	P2T3_5	-2.45669	GROWING	P2T3_57	-4.58504	GROWING + TOLUENE	DOWN
NONE	T3	rep1	b7e2fa795880de6ccdf8a2d9f4492e4c	Bacteria	Proteobacteria	Gammaproteobacteria	Xanthomonadales	Rhodanobacteraceae	NA	NA	P2T3_5	-1.75126	GROWING	P2T3_57	-3.64719	GROWING + TOLUENE	DOWN
NONE	T3	rep1	bd8eb990aceb51f1468f4858bb9a6ecf	Bacteria	Planctomycetes	Planctomycetacia	Isosphaerales	Isosphaeraceae	Singulisphaera	NA	P2T3_5	-2.2237	GROWING	P2T3_57	-4.28401	GROWING + TOLUENE	DOWN
NONE	T3	rep1	d6f31d1b5e3a01e8649c58c4ba934cad	Bacteria	Proteobacteria	Alphaproteobacteria	Reyranellales	Reyranellaceae	Reyranella	NA	P2T3_5	-1.83344	GROWING	P2T3_57	-3.4711	GROWING + TOLUENE	DOWN
NONE	T3	rep1	f0e21151e9ffc8039d7ceae64d0a1e09	Bacteria	Bacteroidetes	Bacteroidia	Flavobacteriales	Flavobacteriaceae	Flavobacterium	NA	P2T3_5	-1.64012	GROWING	P2T3_57	-3.15907	GROWING + TOLUENE	DOWN
NONE	T3	rep2	035547cf85101efe20fd97326514ca73	Bacteria	Planctomycetes	Planctomycetacia	Isosphaerales	Isosphaeraceae	Singulisphaera	NA	P2T3_6	-1.28381	GROWING	P2T3_58	-2.7618	GROWING + TOLUENE	DOWN
NONE	T3	rep2	109d937ad3e23afb271767755c43532c	Bacteria	Planctomycetes	Planctomycetacia	Planctomycetales	Rubinisphaeraceae	SH-PL14	uncultured bacterium	P2T3_6	-1.79442	GROWING	P2T3_58	-3.58986	GROWING + TOLUENE	DOWN
NONE	T3	rep2	2ccf8c15bc7a0089b43173767403516d	Bacteria	Proteobacteria	Alphaproteobacteria	Rhizobiales	Devosiaceae	Devosia	NA	P2T3_6	-1.31014	GROWING	P2T3_58	-3.26447	GROWING + TOLUENE	DOWN
NONE	T3	rep2	3040bdb64e03b7ab8748589590d7b35a	Bacteria	Proteobacteria	Alphaproteobacteria	Reyranellales	Reyranellaceae	Reyranella	NA	P2T3_6	-1.68481	GROWING	P2T3_58	-3.77439	GROWING + TOLUENE	DOWN
NONE	T3	rep2	6a84604b0fb294da0ce1732214d1af91	Bacteria	Planctomycetes	Planctomycetacia	Planctomycetales	uncultured	metagenome	metagenome	P2T3_6	-1.62993	GROWING	P2T3_58	-3.39205	GROWING + TOLUENE	DOWN
NONE	T3	rep2	b7e2fa795880de6ccdf8a2d9f4492e4c	Bacteria	Proteobacteria	Gammaproteobacteria	Xanthomonadales	Rhodanobacteraceae	NA	NA	P2T3_6	-1.83328	GROWING	P2T3_58	-3.92566	GROWING + TOLUENE	DOWN
NONE	T3	rep3	035547cf85101efe20fd97326514ca73	Bacteria	Planctomycetes	Planctomycetacia	Isosphaerales	Isosphaeraceae	Singulisphaera	NA	P2T3_7	-1.36077	GROWING	P2T3_59	-2.89346	GROWING + TOLUENE	DOWN
NONE	T3	rep3	109d937ad3e23afb271767755c43532c	Bacteria	Planctomycetes	Planctomycetacia	Planctomycetales	Rubinisphaeraceae	SH-PL14	uncultured bacterium	P2T3_7	-1.64887	GROWING	P2T3_59	-3.16967	GROWING + TOLUENE	DOWN
NONE	T3	rep3	1d9b1511b926f0edaa9af518d88edbee	Bacteria	Proteobacteria	Alphaproteobacteria	Rhizobiales	Rhizobiales Incertae Sedis	Nordella	NA	P2T3_7	-2.29809	GROWING	P2T3_59	-4.36695	GROWING + TOLUENE	DOWN
NONE	T3	rep3	2ccf8c15bc7a0089b43173767403516d	Bacteria	Proteobacteria	Alphaproteobacteria	Rhizobiales	Devosiaceae	Devosia	NA	P2T3_7	-1.21916	GROWING	P2T3_59	-3.19085	GROWING + TOLUENE	DOWN
NONE	T3	rep3	3040bdb64e03b7ab8748589590d7b35a	Bacteria	Proteobacteria	Alphaproteobacteria	Reyranellales	Reyranellaceae	Reyranella	NA	P2T3_7	-1.60919	GROWING	P2T3_59	-3.92761	GROWING + TOLUENE	DOWN
NONE	T3	rep3	6a84604b0fb294da0ce1732214d1af91	Bacteria	Planctomycetes	Planctomycetacia	Planctomycetales	uncultured	metagenome	metagenome	P2T3_7	-1.6331	GROWING	P2T3_59	-3.22082	GROWING + TOLUENE	DOWN
NONE	T3	rep3	b7e2fa795880de6ccdf8a2d9f4492e4c	Bacteria	Proteobacteria	Gammaproteobacteria	Xanthomonadales	Rhodanobacteraceae	NA	NA	P2T3_7	-1.85664	GROWING	P2T3_59	-3.76489	GROWING + TOLUENE	DOWN
NONE	T3	rep3	d6f31d1b5e3a01e8649c58c4ba934cad	Bacteria	Proteobacteria	Alphaproteobacteria	Reyranellales	Reyranellaceae	Reyranella	NA	P2T3_7	-1.9061	GROWING	P2T3_59	-4.01476	GROWING + TOLUENE	DOWN
NONE	T5	rep1	035547cf85101efe20fd97326514ca73	Bacteria	Planctomycetes	Planctomycetacia	Isosphaerales	Isosphaeraceae	Singulisphaera	NA	P2T5_5	-1.42155	GROWING	P2T5_57	-3.8961	GROWING + TOLUENE	DOWN
NONE	T5	rep1	2ccf8c15bc7a0089b43173767403516d	Bacteria	Proteobacteria	Alphaproteobacteria	Rhizobiales	Devosiaceae	Devosia	NA	P2T5_5	-1.314	GROWING	P2T5_57	-2.93231	GROWING + TOLUENE	DOWN
NONE	T5	rep1	3040bdb64e03b7ab8748589590d7b35a	Bacteria	Proteobacteria	Alphaproteobacteria	Reyranellales	Reyranellaceae	Reyranella	NA	P2T5_5	-1.73348	GROWING	P2T5_57	-4.41897	GROWING + TOLUENE	DOWN
NONE	T5	rep1	3e47a26f18bc732f5652185ccecb5a74	Bacteria	Planctomycetes	Planctomycetacia	Planctomycetales	uncultured	metagenome	metagenome	P2T5_5	-1.82993	GROWING	P2T5_57	-4.11794	GROWING + TOLUENE	DOWN
NONE	T5	rep1	6a84604b0fb294da0ce1732214d1af91	Bacteria	Planctomycetes	Planctomycetacia	Planctomycetales	uncultured	metagenome	metagenome	P2T5_5	-1.59989	GROWING	P2T5_57	-3.1637	GROWING + TOLUENE	DOWN
NONE	T5	rep1	b7e2fa795880de6ccdf8a2d9f4492e4c	Bacteria	Proteobacteria	Gammaproteobacteria	Xanthomonadales	Rhodanobacteraceae	NA	NA	P2T5_5	-1.80754	GROWING	P2T5_57	-3.94185	GROWING + TOLUENE	DOWN
NONE	T5	rep1	f0e21151e9ffc8039d7ceae64d0a1e09	Bacteria	Bacteroidetes	Bacteroidia	Flavobacteriales	Flavobacteriaceae	Flavobacterium	NA	P2T5_5	-1.53819	GROWING	P2T5_57	-3.14022	GROWING + TOLUENE	DOWN
NONE	T5	rep1	f7418c88c65b68274d53c084409f0de0	Bacteria	Chloroflexi	Chloroflexia	Thermomicrobiales	AKYG1722	NA	NA	P2T5_5	-1.85842	GROWING	P2T5_57	-3.94185	GROWING + TOLUENE	DOWN
NONE	T5	rep2	035547cf85101efe20fd97326514ca73	Bacteria	Planctomycetes	Planctomycetacia	Isosphaerales	Isosphaeraceae	Singulisphaera	NA	P2T5_6	-1.50288	GROWING	P2T5_58	-3.65388	GROWING + TOLUENE	DOWN
NONE	T5	rep2	2ccf8c15bc7a0089b43173767403516d	Bacteria	Proteobacteria	Alphaproteobacteria	Rhizobiales	Devosiaceae	Devosia	NA	P2T5_6	-1.21076	GROWING	P2T5_58	-2.73306	GROWING + TOLUENE	DOWN
NONE	T5	rep2	f7418c88c65b68274d53c084409f0de0	Bacteria	Chloroflexi	Chloroflexia	Thermomicrobiales	AKYG1722	NA	NA	P2T5_6	-1.85506	GROWING	P2T5_58	-3.88796	GROWING + TOLUENE	DOWN
NONE	T5	rep3	2ccf8c15bc7a0089b43173767403516d	Bacteria	Proteobacteria	Alphaproteobacteria	Rhizobiales	Devosiaceae	Devosia	NA	P2T5_7	-1.22429	GROWING	P2T5_59	-2.91573	GROWING + TOLUENE	DOWN
NONE	T6	rep1	b7e2fa795880de6ccdf8a2d9f4492e4c	Bacteria	Proteobacteria	Gammaproteobacteria	Xanthomonadales	Rhodanobacteraceae	NA	NA	P2T6_5	-1.90077	GROWING	P2T6_57	-3.72351	GROWING + TOLUENE	DOWN
NONE	T6	rep2	1e4a60a291bf09de1b52e5a73d91b50c	Bacteria	Proteobacteria	Gammaproteobacteria	Pseudomonadales	Pseudomonadaceae	Pseudomonas	Pseudomonas putida	P2T6_6	-0.582771	GROWING	P2T6_58	-1.3273	GROWING + TOLUENE	DOWN
NONE	T6	rep2	f7418c88c65b68274d53c084409f0de0	Bacteria	Chloroflexi	Chloroflexia	Thermomicrobiales	AKYG1722	NA	NA	P2T6_6	-1.91887	GROWING	P2T6_58	-3.74836	GROWING + TOLUENE	DOWN
NONE	T6	rep3	f7418c88c65b68274d53c084409f0de0	Bacteria	Chloroflexi	Chloroflexia	Thermomicrobiales	AKYG1722	NA	NA	P2T6_7	-1.8942	GROWING	P2T6_59	-4.30076	GROWING + TOLUENE	DOWN
NONE	T7	rep1	2ccf8c15bc7a0089b43173767403516d	Bacteria	Proteobacteria	Alphaproteobacteria	Rhizobiales	Devosiaceae	Devosia	NA	P2T7_5	-1.51648	GROWING	P2T7_57	-3.00686	GROWING + TOLUENE	DOWN
NONE	T7	rep1	b7e2fa795880de6ccdf8a2d9f4492e4c	Bacteria	Proteobacteria	Gammaproteobacteria	Xanthomonadales	Rhodanobacteraceae	NA	NA	P2T7_5	-1.39201	GROWING	P2T7_57	-3.38044	GROWING + TOLUENE	DOWN
NONE	T7	rep2	b7e2fa795880de6ccdf8a2d9f4492e4c	Bacteria	Proteobacteria	Gammaproteobacteria	Xanthomonadales	Rhodanobacteraceae	NA	NA	P2T7_6	-1.40667	GROWING	P2T7_58	-3.41788	GROWING + TOLUENE	DOWN
NONE	T7	rep3	6ad5dcfb61bf535a8b10e20336e87f44	Bacteria	Actinobacteria	Thermoleophilia	Solirubrobacterales	Solirubrobacteraceae	Conexibacter	NA	P2T7_7	-1.85677	GROWING	P2T7_59	-3.97877	GROWING + TOLUENE	DOWN
NONE	T8	rep2	1e4a60a291bf09de1b52e5a73d91b50c	Bacteria	Proteobacteria	Gammaproteobacteria	Pseudomonadales	Pseudomonadaceae	Pseudomonas	Pseudomonas putida	P2T8_6	-0.637703	GROWING	P2T8_58	-1.63084	GROWING + TOLUENE	DOWN
NONE	T8	rep2	d3d18a04ad01f8be61515eed81a1cdd0	Bacteria	Proteobacteria	Alphaproteobacteria	Caulobacterales	Caulobacteraceae	Brevundimonas	NA	P2T8_6	-1.66481	GROWING	P2T8_58	-3.40536	GROWING + TOLUENE	DOWN
NONE	T8	rep3	035547cf85101efe20fd97326514ca73	Bacteria	Planctomycetes	Planctomycetacia	Isosphaerales	Isosphaeraceae	Singulisphaera	NA	P2T8_7	-1.58986	GROWING	P2T8_59	-4.1276	GROWING + TOLUENE	DOWN
NONE	T8	rep3	2ccf8c15bc7a0089b43173767403516d	Bacteria	Proteobacteria	Alphaproteobacteria	Rhizobiales	Devosiaceae	Devosia	NA	P2T8_7	-1.11869	GROWING	P2T8_59	-3.70163	GROWING + TOLUENE	DOWN
NONE	T8	rep3	d3d18a04ad01f8be61515eed81a1cdd0	Bacteria	Proteobacteria	Alphaproteobacteria	Caulobacterales	Caulobacteraceae	Brevundimonas	NA	P2T8_7	-1.51435	GROWING	P2T8_59	-3.11336	GROWING + TOLUENE	DOWN
NONE	T1	rep1	1e4a60a291bf09de1b52e5a73d91b50c	Bacteria	Proteobacteria	Gammaproteobacteria	Pseudomonadales	Pseudomonadaceae	Pseudomonas	Pseudomonas putida	P2T1_5	-0.788069	GROWING	P2T1_57	-0.268445	GROWING + TOLUENE	UP
NONE	T1	rep2	1e4a60a291bf09de1b52e5a73d91b50c	Bacteria	Proteobacteria	Gammaproteobacteria	Pseudomonadales	Pseudomonadaceae	Pseudomonas	Pseudomonas putida	P2T1_6	-0.664272	GROWING	P2T1_58	-0.271194	GROWING + TOLUENE	UP
NONE	T1	rep3	1e4a60a291bf09de1b52e5a73d91b50c	Bacteria	Proteobacteria	Gammaproteobacteria	Pseudomonadales	Pseudomonadaceae	Pseudomonas	Pseudomonas putida	P2T1_7	-0.766899	GROWING	P2T1_59	-0.277673	GROWING + TOLUENE	UP
NONE	T2	rep1	1e4a60a291bf09de1b52e5a73d91b50c	Bacteria	Proteobacteria	Gammaproteobacteria	Pseudomonadales	Pseudomonadaceae	Pseudomonas	Pseudomonas putida	P2T2_5	-0.677742	GROWING	P2T2_57	-0.193984	GROWING + TOLUENE	UP
NONE	T2	rep2	1e4a60a291bf09de1b52e5a73d91b50c	Bacteria	Proteobacteria	Gammaproteobacteria	Pseudomonadales	Pseudomonadaceae	Pseudomonas	Pseudomonas putida	P2T2_6	-0.746378	GROWING	P2T2_58	-0.186375	GROWING + TOLUENE	UP
NONE	T2	rep3	1e4a60a291bf09de1b52e5a73d91b50c	Bacteria	Proteobacteria	Gammaproteobacteria	Pseudomonadales	Pseudomonadaceae	Pseudomonas	Pseudomonas putida	P2T2_7	-0.719817	GROWING	P2T2_59	-0.143852	GROWING + TOLUENE	UP
NONE	T3	rep1	1e4a60a291bf09de1b52e5a73d91b50c	Bacteria	Proteobacteria	Gammaproteobacteria	Pseudomonadales	Pseudomonadaceae	Pseudomonas	Pseudomonas putida	P2T3_5	-0.601688	GROWING	P2T3_57	-0.263507	GROWING + TOLUENE	UP
NONE	T3	rep1	81d4cbd2c0e19be12fe26594b616b796	Bacteria	Actinobacteria	Actinobacteria	Micrococcales	Cellulomonadaceae	Oerskovia	NA	P2T3_5	-2.34779	GROWING	P2T3_57	-1.34901	GROWING + TOLUENE	UP
NONE	T3	rep1	8ee8efa04dd458e32c0a4a5bb0134d56	Bacteria	Actinobacteria	Actinobacteria	Micrococcales	Promicromonosporaceae	Cellulosimicrobium	NA	P2T3_5	-2.26218	GROWING	P2T3_57	-1.41195	GROWING + TOLUENE	UP
NONE	T3	rep1	b45fcae401b273f8eb907d5461fe2d7c	Bacteria	Proteobacteria	Gammaproteobacteria	Xanthomonadales	Xanthomonadaceae	Stenotrophomonas	NA	P2T3_5	-2.5509	GROWING	P2T3_57	-1.75232	GROWING + TOLUENE	UP
NONE	T3	rep1	cc4bb313d6ff58a24ed2f64d3a45bc96	Bacteria	Proteobacteria	Gammaproteobacteria	Xanthomonadales	Xanthomonadaceae	Stenotrophomonas	Ambiguous_taxa	P2T3_5	-2.051	GROWING	P2T3_57	-1.41655	GROWING + TOLUENE	UP
NONE	T3	rep1	ff94dda12f288f5f466a48581e41892f	Bacteria	Actinobacteria	Actinobacteria	Micrococcales	Cellulomonadaceae	Oerskovia	NA	P2T3_5	-2.02533	GROWING	P2T3_57	-0.943074	GROWING + TOLUENE	UP
NONE	T3	rep2	1e4a60a291bf09de1b52e5a73d91b50c	Bacteria	Proteobacteria	Gammaproteobacteria	Pseudomonadales	Pseudomonadaceae	Pseudomonas	Pseudomonas putida	P2T3_6	-0.595925	GROWING	P2T3_58	-0.24084	GROWING + TOLUENE	UP
NONE	T3	rep2	cc4bb313d6ff58a24ed2f64d3a45bc96	Bacteria	Proteobacteria	Gammaproteobacteria	Xanthomonadales	Xanthomonadaceae	Stenotrophomonas	Ambiguous_taxa	P2T3_6	-2.06766	GROWING	P2T3_58	-1.40692	GROWING + TOLUENE	UP
NONE	T3	rep2	ff94dda12f288f5f466a48581e41892f	Bacteria	Actinobacteria	Actinobacteria	Micrococcales	Cellulomonadaceae	Oerskovia	NA	P2T3_6	-1.95617	GROWING	P2T3_58	-1.3308	GROWING + TOLUENE	UP
NONE	T3	rep3	1e4a60a291bf09de1b52e5a73d91b50c	Bacteria	Proteobacteria	Gammaproteobacteria	Pseudomonadales	Pseudomonadaceae	Pseudomonas	Pseudomonas putida	P2T3_7	-0.62948	GROWING	P2T3_59	-0.281923	GROWING + TOLUENE	UP
NONE	T3	rep3	81d4cbd2c0e19be12fe26594b616b796	Bacteria	Actinobacteria	Actinobacteria	Micrococcales	Cellulomonadaceae	Oerskovia	NA	P2T3_7	-2.59756	GROWING	P2T3_59	-1.4406	GROWING + TOLUENE	UP
NONE	T3	rep3	8ee8efa04dd458e32c0a4a5bb0134d56	Bacteria	Actinobacteria	Actinobacteria	Micrococcales	Promicromonosporaceae	Cellulosimicrobium	NA	P2T3_7	-2.64332	GROWING	P2T3_59	-1.44241	GROWING + TOLUENE	UP
NONE	T3	rep3	cc4bb313d6ff58a24ed2f64d3a45bc96	Bacteria	Proteobacteria	Gammaproteobacteria	Xanthomonadales	Xanthomonadaceae	Stenotrophomonas	Ambiguous_taxa	P2T3_7	-2.07905	GROWING	P2T3_59	-1.44695	GROWING + TOLUENE	UP
NONE	T3	rep3	ff94dda12f288f5f466a48581e41892f	Bacteria	Actinobacteria	Actinobacteria	Micrococcales	Cellulomonadaceae	Oerskovia	NA	P2T3_7	-2.31394	GROWING	P2T3_59	-1.05509	GROWING + TOLUENE	UP
NONE	T5	rep1	1e4a60a291bf09de1b52e5a73d91b50c	Bacteria	Proteobacteria	Gammaproteobacteria	Pseudomonadales	Pseudomonadaceae	Pseudomonas	Pseudomonas putida	P2T5_5	-0.64131	GROWING	P2T5_57	-0.49063	GROWING + TOLUENE	UP
NONE	T5	rep1	6a24da12e08597e4db3ffe3a1eaebfd6	Bacteria	Proteobacteria	Gammaproteobacteria	Betaproteobacteriales	Burkholderiaceae	Achromobacter	Ambiguous_taxa	P2T5_5	-1.36841	GROWING	P2T5_57	-0.850578	GROWING + TOLUENE	UP
NONE	T5	rep1	81d4cbd2c0e19be12fe26594b616b796	Bacteria	Actinobacteria	Actinobacteria	Micrococcales	Cellulomonadaceae	Oerskovia	NA	P2T5_5	-1.95106	GROWING	P2T5_57	-0.972179	GROWING + TOLUENE	UP
NONE	T5	rep1	8ee8efa04dd458e32c0a4a5bb0134d56	Bacteria	Actinobacteria	Actinobacteria	Micrococcales	Promicromonosporaceae	Cellulosimicrobium	NA	P2T5_5	-1.9303	GROWING	P2T5_57	-1.20973	GROWING + TOLUENE	UP
NONE	T5	rep1	cc4bb313d6ff58a24ed2f64d3a45bc96	Bacteria	Proteobacteria	Gammaproteobacteria	Xanthomonadales	Xanthomonadaceae	Stenotrophomonas	Ambiguous_taxa	P2T5_5	-1.89688	GROWING	P2T5_57	-1.25097	GROWING + TOLUENE	UP
NONE	T5	rep1	ff94dda12f288f5f466a48581e41892f	Bacteria	Actinobacteria	Actinobacteria	Micrococcales	Cellulomonadaceae	Oerskovia	NA	P2T5_5	-1.71723	GROWING	P2T5_57	-0.805485	GROWING + TOLUENE	UP
NONE	T5	rep2	6a24da12e08597e4db3ffe3a1eaebfd6	Bacteria	Proteobacteria	Gammaproteobacteria	Betaproteobacteriales	Burkholderiaceae	Achromobacter	Ambiguous_taxa	P2T5_6	-1.23511	GROWING	P2T5_58	-0.720055	GROWING + TOLUENE	UP
NONE	T5	rep2	81d4cbd2c0e19be12fe26594b616b796	Bacteria	Actinobacteria	Actinobacteria	Micrococcales	Cellulomonadaceae	Oerskovia	NA	P2T5_6	-2.18636	GROWING	P2T5_58	-1.16135	GROWING + TOLUENE	UP
NONE	T5	rep2	8ee8efa04dd458e32c0a4a5bb0134d56	Bacteria	Actinobacteria	Actinobacteria	Micrococcales	Promicromonosporaceae	Cellulosimicrobium	NA	P2T5_6	-2.04928	GROWING	P2T5_58	-1.03907	GROWING + TOLUENE	UP
NONE	T5	rep2	b45fcae401b273f8eb907d5461fe2d7c	Bacteria	Proteobacteria	Gammaproteobacteria	Xanthomonadales	Xanthomonadaceae	Stenotrophomonas	NA	P2T5_6	-2.94268	GROWING	P2T5_58	-1.514	GROWING + TOLUENE	UP
NONE	T5	rep2	cc4bb313d6ff58a24ed2f64d3a45bc96	Bacteria	Proteobacteria	Gammaproteobacteria	Xanthomonadales	Xanthomonadaceae	Stenotrophomonas	Ambiguous_taxa	P2T5_6	-1.84475	GROWING	P2T5_58	-0.987908	GROWING + TOLUENE	UP
NONE	T5	rep2	ff94dda12f288f5f466a48581e41892f	Bacteria	Actinobacteria	Actinobacteria	Micrococcales	Cellulomonadaceae	Oerskovia	NA	P2T5_6	-1.85506	GROWING	P2T5_58	-0.912006	GROWING + TOLUENE	UP
NONE	T5	rep3	1e4a60a291bf09de1b52e5a73d91b50c	Bacteria	Proteobacteria	Gammaproteobacteria	Pseudomonadales	Pseudomonadaceae	Pseudomonas	Pseudomonas putida	P2T5_7	-0.658499	GROWING	P2T5_59	-0.386687	GROWING + TOLUENE	UP
NONE	T5	rep3	6a24da12e08597e4db3ffe3a1eaebfd6	Bacteria	Proteobacteria	Gammaproteobacteria	Betaproteobacteriales	Burkholderiaceae	Achromobacter	Ambiguous_taxa	P2T5_7	-1.39808	GROWING	P2T5_59	-0.858912	GROWING + TOLUENE	UP
NONE	T5	rep3	81d4cbd2c0e19be12fe26594b616b796	Bacteria	Actinobacteria	Actinobacteria	Micrococcales	Cellulomonadaceae	Oerskovia	NA	P2T5_7	-1.95749	GROWING	P2T5_59	-1.10505	GROWING + TOLUENE	UP
NONE	T5	rep3	8ee8efa04dd458e32c0a4a5bb0134d56	Bacteria	Actinobacteria	Actinobacteria	Micrococcales	Promicromonosporaceae	Cellulosimicrobium	NA	P2T5_7	-1.92153	GROWING	P2T5_59	-1.28661	GROWING + TOLUENE	UP
NONE	T5	rep3	cc4bb313d6ff58a24ed2f64d3a45bc96	Bacteria	Proteobacteria	Gammaproteobacteria	Xanthomonadales	Xanthomonadaceae	Stenotrophomonas	Ambiguous_taxa	P2T5_7	-1.85996	GROWING	P2T5_59	-1.32334	GROWING + TOLUENE	UP
NONE	T5	rep3	ff94dda12f288f5f466a48581e41892f	Bacteria	Actinobacteria	Actinobacteria	Micrococcales	Cellulomonadaceae	Oerskovia	NA	P2T5_7	-1.65026	GROWING	P2T5_59	-0.886246	GROWING + TOLUENE	UP
NONE	T6	rep1	0f7e7e57464cc3f3543964f997e40796	Bacteria	Actinobacteria	Actinobacteria	Micrococcales	Micrococcaceae	Arthrobacter	NA	P2T6_5	-3.4487	GROWING	P2T6_57	-2.14372	GROWING + TOLUENE	UP
NONE	T6	rep1	1e4a60a291bf09de1b52e5a73d91b50c	Bacteria	Proteobacteria	Gammaproteobacteria	Pseudomonadales	Pseudomonadaceae	Pseudomonas	Pseudomonas putida	P2T6_5	-0.620924	GROWING	P2T6_57	-0.51658	GROWING + TOLUENE	UP
NONE	T6	rep1	6a24da12e08597e4db3ffe3a1eaebfd6	Bacteria	Proteobacteria	Gammaproteobacteria	Betaproteobacteriales	Burkholderiaceae	Achromobacter	Ambiguous_taxa	P2T6_5	-1.66071	GROWING	P2T6_57	-1.01434	GROWING + TOLUENE	UP
NONE	T6	rep1	81d4cbd2c0e19be12fe26594b616b796	Bacteria	Actinobacteria	Actinobacteria	Micrococcales	Cellulomonadaceae	Oerskovia	NA	P2T6_5	-1.86113	GROWING	P2T6_57	-1.11391	GROWING + TOLUENE	UP
NONE	T6	rep1	8ee8efa04dd458e32c0a4a5bb0134d56	Bacteria	Actinobacteria	Actinobacteria	Micrococcales	Promicromonosporaceae	Cellulosimicrobium	NA	P2T6_5	-1.77545	GROWING	P2T6_57	-0.992927	GROWING + TOLUENE	UP
NONE	T6	rep1	b45fcae401b273f8eb907d5461fe2d7c	Bacteria	Proteobacteria	Gammaproteobacteria	Xanthomonadales	Xanthomonadaceae	Stenotrophomonas	NA	P2T6_5	-2.85348	GROWING	P2T6_57	-1.74865	GROWING + TOLUENE	UP
NONE	T6	rep1	ff94dda12f288f5f466a48581e41892f	Bacteria	Actinobacteria	Actinobacteria	Micrococcales	Cellulomonadaceae	Oerskovia	NA	P2T6_5	-1.43903	GROWING	P2T6_57	-0.710722	GROWING + TOLUENE	UP
NONE	T6	rep2	0f7e7e57464cc3f3543964f997e40796	Bacteria	Actinobacteria	Actinobacteria	Micrococcales	Micrococcaceae	Arthrobacter	NA	P2T6_6	-3.55985	GROWING	P2T6_58	-2.43309	GROWING + TOLUENE	UP
NONE	T6	rep2	6a24da12e08597e4db3ffe3a1eaebfd6	Bacteria	Proteobacteria	Gammaproteobacteria	Betaproteobacteriales	Burkholderiaceae	Achromobacter	Ambiguous_taxa	P2T6_6	-1.60681	GROWING	P2T6_58	-0.935554	GROWING + TOLUENE	UP
NONE	T6	rep2	81d4cbd2c0e19be12fe26594b616b796	Bacteria	Actinobacteria	Actinobacteria	Micrococcales	Cellulomonadaceae	Oerskovia	NA	P2T6_6	-1.85512	GROWING	P2T6_58	-1.04306	GROWING + TOLUENE	UP
NONE	T6	rep2	8ee8efa04dd458e32c0a4a5bb0134d56	Bacteria	Actinobacteria	Actinobacteria	Micrococcales	Promicromonosporaceae	Cellulosimicrobium	NA	P2T6_6	-1.83353	GROWING	P2T6_58	-0.900681	GROWING + TOLUENE	UP
NONE	T6	rep2	b45fcae401b273f8eb907d5461fe2d7c	Bacteria	Proteobacteria	Gammaproteobacteria	Xanthomonadales	Xanthomonadaceae	Stenotrophomonas	NA	P2T6_6	-3.04796	GROWING	P2T6_58	-1.67159	GROWING + TOLUENE	UP
NONE	T6	rep2	ff94dda12f288f5f466a48581e41892f	Bacteria	Actinobacteria	Actinobacteria	Micrococcales	Cellulomonadaceae	Oerskovia	NA	P2T6_6	-1.42233	GROWING	P2T6_58	-0.667189	GROWING + TOLUENE	UP
NONE	T6	rep3	0f7e7e57464cc3f3543964f997e40796	Bacteria	Actinobacteria	Actinobacteria	Micrococcales	Micrococcaceae	Arthrobacter	NA	P2T6_7	-3.62145	GROWING	P2T6_59	-2.36879	GROWING + TOLUENE	UP
NONE	T6	rep3	6a24da12e08597e4db3ffe3a1eaebfd6	Bacteria	Proteobacteria	Gammaproteobacteria	Betaproteobacteriales	Burkholderiaceae	Achromobacter	Ambiguous_taxa	P2T6_7	-1.66371	GROWING	P2T6_59	-1.00289	GROWING + TOLUENE	UP
NONE	T6	rep3	81d4cbd2c0e19be12fe26594b616b796	Bacteria	Actinobacteria	Actinobacteria	Micrococcales	Cellulomonadaceae	Oerskovia	NA	P2T6_7	-1.90242	GROWING	P2T6_59	-1.23874	GROWING + TOLUENE	UP
NONE	T6	rep3	8ee8efa04dd458e32c0a4a5bb0134d56	Bacteria	Actinobacteria	Actinobacteria	Micrococcales	Promicromonosporaceae	Cellulosimicrobium	NA	P2T6_7	-1.88181	GROWING	P2T6_59	-1.18365	GROWING + TOLUENE	UP
NONE	T6	rep3	b45fcae401b273f8eb907d5461fe2d7c	Bacteria	Proteobacteria	Gammaproteobacteria	Xanthomonadales	Xanthomonadaceae	Stenotrophomonas	NA	P2T6_7	-2.91465	GROWING	P2T6_59	-1.83167	GROWING + TOLUENE	UP
NONE	T6	rep3	ff94dda12f288f5f466a48581e41892f	Bacteria	Actinobacteria	Actinobacteria	Micrococcales	Cellulomonadaceae	Oerskovia	NA	P2T6_7	-1.52045	GROWING	P2T6_59	-0.792363	GROWING + TOLUENE	UP
NONE	T7	rep1	1e4a60a291bf09de1b52e5a73d91b50c	Bacteria	Proteobacteria	Gammaproteobacteria	Pseudomonadales	Pseudomonadaceae	Pseudomonas	Pseudomonas putida	P2T7_5	-0.897175	GROWING	P2T7_57	-0.450419	GROWING + TOLUENE	UP
NONE	T7	rep1	6a24da12e08597e4db3ffe3a1eaebfd6	Bacteria	Proteobacteria	Gammaproteobacteria	Betaproteobacteriales	Burkholderiaceae	Achromobacter	Ambiguous_taxa	P2T7_5	-1.57977	GROWING	P2T7_57	-0.928097	GROWING + TOLUENE	UP
NONE	T7	rep1	8ae41b2c380ef8fb09f4840e3f3d39c6	Bacteria	Firmicutes	Bacilli	Bacillales	Bacillaceae	Bacillus	NA	P2T7_5	-2.11392	GROWING	P2T7_57	-1.46856	GROWING + TOLUENE	UP
NONE	T7	rep1	b45fcae401b273f8eb907d5461fe2d7c	Bacteria	Proteobacteria	Gammaproteobacteria	Xanthomonadales	Xanthomonadaceae	Stenotrophomonas	NA	P2T7_5	-1.898	GROWING	P2T7_57	-1.13785	GROWING + TOLUENE	UP
NONE	T7	rep2	6a24da12e08597e4db3ffe3a1eaebfd6	Bacteria	Proteobacteria	Gammaproteobacteria	Betaproteobacteriales	Burkholderiaceae	Achromobacter	Ambiguous_taxa	P2T7_6	-1.52983	GROWING	P2T7_58	-0.771038	GROWING + TOLUENE	UP
NONE	T7	rep2	b45fcae401b273f8eb907d5461fe2d7c	Bacteria	Proteobacteria	Gammaproteobacteria	Xanthomonadales	Xanthomonadaceae	Stenotrophomonas	NA	P2T7_6	-1.855	GROWING	P2T7_58	-0.942852	GROWING + TOLUENE	UP
NONE	T7	rep2	d0ddd1c4fa222cbe2a76f7ef4c26bc30	Bacteria	Proteobacteria	Gammaproteobacteria	Xanthomonadales	Xanthomonadaceae	Stenotrophomonas	NA	P2T7_6	-3.29648	GROWING	P2T7_58	-2.25155	GROWING + TOLUENE	UP
NONE	T7	rep3	191670712108549f75eec7ec7135beca	Bacteria	Firmicutes	Bacilli	Bacillales	Paenibacillaceae	Paenibacillus	NA	P2T7_7	-4.03633	GROWING	P2T7_59	-2.7235	GROWING + TOLUENE	UP
NONE	T7	rep3	1e4a60a291bf09de1b52e5a73d91b50c	Bacteria	Proteobacteria	Gammaproteobacteria	Pseudomonadales	Pseudomonadaceae	Pseudomonas	Pseudomonas putida	P2T7_7	-0.78323	GROWING	P2T7_59	-0.59281	GROWING + TOLUENE	UP
NONE	T7	rep3	6a24da12e08597e4db3ffe3a1eaebfd6	Bacteria	Proteobacteria	Gammaproteobacteria	Betaproteobacteriales	Burkholderiaceae	Achromobacter	Ambiguous_taxa	P2T7_7	-1.6468	GROWING	P2T7_59	-0.953878	GROWING + TOLUENE	UP
NONE	T7	rep3	92c7564c63c73c3845a5eba601e9a32d	Bacteria	Firmicutes	Bacilli	Bacillales	Bacillaceae	Bacillus	NA	P2T7_7	-1.65865	GROWING	P2T7_59	-1.1963	GROWING + TOLUENE	UP
NONE	T7	rep3	a7aa586d42415b2c17dc7bed0874785a	Bacteria	Proteobacteria	Gammaproteobacteria	Xanthomonadales	Xanthomonadaceae	Stenotrophomonas	NA	P2T7_7	-3.83221	GROWING	P2T7_59	-2.50651	GROWING + TOLUENE	UP
NONE	T7	rep3	b45fcae401b273f8eb907d5461fe2d7c	Bacteria	Proteobacteria	Gammaproteobacteria	Xanthomonadales	Xanthomonadaceae	Stenotrophomonas	NA	P2T7_7	-2.08987	GROWING	P2T7_59	-1.10507	GROWING + TOLUENE	UP
NONE	T7	rep3	ffd40ddda79e4db5f7732842326ed141	Bacteria	Firmicutes	Bacilli	Bacillales	Bacillaceae	Bacillus	NA	P2T7_7	-1.35005	GROWING	P2T7_59	-0.918958	GROWING + TOLUENE	UP
NONE	T8	rep1	4d8f551f5f67f5e6d1519831e48a4a54	Bacteria	Firmicutes	Bacilli	Bacillales	Bacillaceae	Bacillus	NA	P2T8_5	-2.78637	GROWING	P2T8_57	-1.89394	GROWING + TOLUENE	UP
NONE	T8	rep1	6a24da12e08597e4db3ffe3a1eaebfd6	Bacteria	Proteobacteria	Gammaproteobacteria	Betaproteobacteriales	Burkholderiaceae	Achromobacter	Ambiguous_taxa	P2T8_5	-1.56143	GROWING	P2T8_57	-0.507514	GROWING + TOLUENE	UP
NONE	T8	rep1	81d4cbd2c0e19be12fe26594b616b796	Bacteria	Actinobacteria	Actinobacteria	Micrococcales	Cellulomonadaceae	Oerskovia	NA	P2T8_5	-2.68946	GROWING	P2T8_57	-1.15952	GROWING + TOLUENE	UP
NONE	T8	rep1	8ee8efa04dd458e32c0a4a5bb0134d56	Bacteria	Actinobacteria	Actinobacteria	Micrococcales	Promicromonosporaceae	Cellulosimicrobium	NA	P2T8_5	-2.67723	GROWING	P2T8_57	-1.32018	GROWING + TOLUENE	UP
NONE	T8	rep1	ff94dda12f288f5f466a48581e41892f	Bacteria	Actinobacteria	Actinobacteria	Micrococcales	Cellulomonadaceae	Oerskovia	NA	P2T8_5	-2.25581	GROWING	P2T8_57	-0.778436	GROWING + TOLUENE	UP
NONE	T8	rep2	158efd6d80d133127244e523851e2ce9	Bacteria	Actinobacteria	Actinobacteria	Micrococcales	Microbacteriaceae	Microbacterium	NA	P2T8_6	-3.59627	GROWING	P2T8_58	-2.40176	GROWING + TOLUENE	UP
NONE	T8	rep2	6a24da12e08597e4db3ffe3a1eaebfd6	Bacteria	Proteobacteria	Gammaproteobacteria	Betaproteobacteriales	Burkholderiaceae	Achromobacter	Ambiguous_taxa	P2T8_6	-1.32863	GROWING	P2T8_58	-0.757407	GROWING + TOLUENE	UP
NONE	T8	rep2	81d4cbd2c0e19be12fe26594b616b796	Bacteria	Actinobacteria	Actinobacteria	Micrococcales	Cellulomonadaceae	Oerskovia	NA	P2T8_6	-2.68245	GROWING	P2T8_58	-1.29957	GROWING + TOLUENE	UP
NONE	T8	rep2	8ee8efa04dd458e32c0a4a5bb0134d56	Bacteria	Actinobacteria	Actinobacteria	Micrococcales	Promicromonosporaceae	Cellulosimicrobium	NA	P2T8_6	-2.64202	GROWING	P2T8_58	-1.23632	GROWING + TOLUENE	UP
NONE	T8	rep2	92c7564c63c73c3845a5eba601e9a32d	Bacteria	Firmicutes	Bacilli	Bacillales	Bacillaceae	Bacillus	NA	P2T8_6	-2.20533	GROWING	P2T8_58	-0.975205	GROWING + TOLUENE	UP
NONE	T8	rep2	ff94dda12f288f5f466a48581e41892f	Bacteria	Actinobacteria	Actinobacteria	Micrococcales	Cellulomonadaceae	Oerskovia	NA	P2T8_6	-2.25781	GROWING	P2T8_58	-0.994865	GROWING + TOLUENE	UP
NONE	T8	rep2	ffd40ddda79e4db5f7732842326ed141	Bacteria	Firmicutes	Bacilli	Bacillales	Bacillaceae	Bacillus	NA	P2T8_6	-2.02807	GROWING	P2T8_58	-0.636538	GROWING + TOLUENE	UP
NONE	T8	rep3	1e4a60a291bf09de1b52e5a73d91b50c	Bacteria	Proteobacteria	Gammaproteobacteria	Pseudomonadales	Pseudomonadaceae	Pseudomonas	Pseudomonas putida	P2T8_7	-0.72026	GROWING	P2T8_59	-0.572144	GROWING + TOLUENE	UP
NONE	T8	rep3	6a24da12e08597e4db3ffe3a1eaebfd6	Bacteria	Proteobacteria	Gammaproteobacteria	Betaproteobacteriales	Burkholderiaceae	Achromobacter	Ambiguous_taxa	P2T8_7	-1.22039	GROWING	P2T8_59	-0.556903	GROWING + TOLUENE	UP
NONE	T8	rep3	81d4cbd2c0e19be12fe26594b616b796	Bacteria	Actinobacteria	Actinobacteria	Micrococcales	Cellulomonadaceae	Oerskovia	NA	P2T8_7	-2.5655	GROWING	P2T8_59	-1.36293	GROWING + TOLUENE	UP
NONE	T8	rep3	8ee8efa04dd458e32c0a4a5bb0134d56	Bacteria	Actinobacteria	Actinobacteria	Micrococcales	Promicromonosporaceae	Cellulosimicrobium	NA	P2T8_7	-2.39604	GROWING	P2T8_59	-1.51446	GROWING + TOLUENE	UP
NONE	T8	rep3	b6e018cde3c167d872b277c849887bfb	Bacteria	Proteobacteria	Alphaproteobacteria	Rhizobiales	Rhizobiaceae	Ensifer	NA	P2T8_7	-2.05973	GROWING	P2T8_59	-1.43387	GROWING + TOLUENE	UP
NONE	T8	rep3	ff94dda12f288f5f466a48581e41892f	Bacteria	Actinobacteria	Actinobacteria	Micrococcales	Cellulomonadaceae	Oerskovia	NA	P2T8_7	-2.30047	GROWING	P2T8_59	-1.04939	GROWING + TOLUENE	UP
P. veronii	T1	rep3	2ccf8c15bc7a0089b43173767403516d	Bacteria	Proteobacteria	Alphaproteobacteria	Rhizobiales	Devosiaceae	Devosia	NA	P2T1_67	-2.99363	GROWING+INOC+TOLUENE	P2T1_7	-1.53916	GROWING	DOWN
P. veronii	T2	rep1	05e265bf9a5bfed2d84f748c1832f1c9	Bacteria	Firmicutes	Bacilli	Bacillales	Bacillaceae	Bacillus	Bacillus sp.	P2T2_65	-2.40716	GROWING+INOC+TOLUENE	P2T2_5	-1.17609	GROWING	DOWN
P. veronii	T2	rep1	24ee363897ed2b77f1251f43d19c4668	Bacteria	Proteobacteria	Alphaproteobacteria	Sphingomonadales	Sphingomonadaceae	Novosphingobium	NA	P2T2_65	-3.62464	GROWING+INOC+TOLUENE	P2T2_5	-1.9205	GROWING	DOWN
P. veronii	T2	rep1	2ccf8c15bc7a0089b43173767403516d	Bacteria	Proteobacteria	Alphaproteobacteria	Rhizobiales	Devosiaceae	Devosia	NA	P2T2_65	-3.11276	GROWING+INOC+TOLUENE	P2T2_5	-1.3023	GROWING	DOWN
P. veronii	T2	rep1	635dd80f855001dda3a96ece2133f96f	Bacteria	Verrucomicrobia	Verrucomicrobiae	Verrucomicrobiales	Verrucomicrobiaceae	Roseimicrobium	NA	P2T2_65	-3.27246	GROWING+INOC+TOLUENE	P2T2_5	-1.61453	GROWING	DOWN
P. veronii	T2	rep1	f0e21151e9ffc8039d7ceae64d0a1e09	Bacteria	Bacteroidetes	Bacteroidia	Flavobacteriales	Flavobacteriaceae	Flavobacterium	NA	P2T2_65	-1.86309	GROWING+INOC+TOLUENE	P2T2_5	-0.886843	GROWING	DOWN
P. veronii	T2	rep2	2ccf8c15bc7a0089b43173767403516d	Bacteria	Proteobacteria	Alphaproteobacteria	Rhizobiales	Devosiaceae	Devosia	NA	P2T2_66	-3.32575	GROWING+INOC+TOLUENE	P2T2_6	-1.30282	GROWING	DOWN
P. veronii	T2	rep2	635dd80f855001dda3a96ece2133f96f	Bacteria	Verrucomicrobia	Verrucomicrobiae	Verrucomicrobiales	Verrucomicrobiaceae	Roseimicrobium	NA	P2T2_66	-3.20925	GROWING+INOC+TOLUENE	P2T2_6	-1.65929	GROWING	DOWN
P. veronii	T2	rep3	2ccf8c15bc7a0089b43173767403516d	Bacteria	Proteobacteria	Alphaproteobacteria	Rhizobiales	Devosiaceae	Devosia	NA	P2T2_67	-2.83681	GROWING+INOC+TOLUENE	P2T2_7	-1.24374	GROWING	DOWN
P. veronii	T2	rep3	635dd80f855001dda3a96ece2133f96f	Bacteria	Verrucomicrobia	Verrucomicrobiae	Verrucomicrobiales	Verrucomicrobiaceae	Roseimicrobium	NA	P2T2_67	-3.34869	GROWING+INOC+TOLUENE	P2T2_7	-1.63846	GROWING	DOWN
P. veronii	T3	rep1	035547cf85101efe20fd97326514ca73	Bacteria	Planctomycetes	Planctomycetacia	Isosphaerales	Isosphaeraceae	Singulisphaera	NA	P2T3_65	-3.05231	GROWING+INOC+TOLUENE	P2T3_5	-1.31072	GROWING	DOWN
P. veronii	T3	rep1	109d937ad3e23afb271767755c43532c	Bacteria	Planctomycetes	Planctomycetacia	Planctomycetales	Rubinisphaeraceae	SH-PL14	uncultured bacterium	P2T3_65	-3.31471	GROWING+INOC+TOLUENE	P2T3_5	-1.66151	GROWING	DOWN
P. veronii	T3	rep1	2ccf8c15bc7a0089b43173767403516d	Bacteria	Proteobacteria	Alphaproteobacteria	Rhizobiales	Devosiaceae	Devosia	NA	P2T3_65	-3.28784	GROWING+INOC+TOLUENE	P2T3_5	-1.30227	GROWING	DOWN
P. veronii	T3	rep1	3040bdb64e03b7ab8748589590d7b35a	Bacteria	Proteobacteria	Alphaproteobacteria	Reyranellales	Reyranellaceae	Reyranella	NA	P2T3_65	-3.48166	GROWING+INOC+TOLUENE	P2T3_5	-1.67208	GROWING	DOWN
P. veronii	T3	rep1	635dd80f855001dda3a96ece2133f96f	Bacteria	Verrucomicrobia	Verrucomicrobiae	Verrucomicrobiales	Verrucomicrobiaceae	Roseimicrobium	NA	P2T3_65	-3.34336	GROWING+INOC+TOLUENE	P2T3_5	-1.74027	GROWING	DOWN
P. veronii	T3	rep1	6a84604b0fb294da0ce1732214d1af91	Bacteria	Planctomycetes	Planctomycetacia	Planctomycetales	uncultured	metagenome	metagenome	P2T3_65	-3.55545	GROWING+INOC+TOLUENE	P2T3_5	-1.61471	GROWING	DOWN
P. veronii	T3	rep1	b7e2fa795880de6ccdf8a2d9f4492e4c	Bacteria	Proteobacteria	Gammaproteobacteria	Xanthomonadales	Rhodanobacteraceae	NA	NA	P2T3_65	-4.03257	GROWING+INOC+TOLUENE	P2T3_5	-1.75126	GROWING	DOWN
P. veronii	T3	rep1	d6f31d1b5e3a01e8649c58c4ba934cad	Bacteria	Proteobacteria	Alphaproteobacteria	Reyranellales	Reyranellaceae	Reyranella	NA	P2T3_65	-3.66459	GROWING+INOC+TOLUENE	P2T3_5	-1.83344	GROWING	DOWN
P. veronii	T3	rep2	035547cf85101efe20fd97326514ca73	Bacteria	Planctomycetes	Planctomycetacia	Isosphaerales	Isosphaeraceae	Singulisphaera	NA	P2T3_66	-3.0109	GROWING+INOC+TOLUENE	P2T3_6	-1.28381	GROWING	DOWN
P. veronii	T3	rep2	109d937ad3e23afb271767755c43532c	Bacteria	Planctomycetes	Planctomycetacia	Planctomycetales	Rubinisphaeraceae	SH-PL14	uncultured bacterium	P2T3_66	-3.48802	GROWING+INOC+TOLUENE	P2T3_6	-1.79442	GROWING	DOWN
P. veronii	T3	rep2	2ccf8c15bc7a0089b43173767403516d	Bacteria	Proteobacteria	Alphaproteobacteria	Rhizobiales	Devosiaceae	Devosia	NA	P2T3_66	-3.3419	GROWING+INOC+TOLUENE	P2T3_6	-1.31014	GROWING	DOWN
P. veronii	T3	rep2	3040bdb64e03b7ab8748589590d7b35a	Bacteria	Proteobacteria	Alphaproteobacteria	Reyranellales	Reyranellaceae	Reyranella	NA	P2T3_66	-3.64293	GROWING+INOC+TOLUENE	P2T3_6	-1.68481	GROWING	DOWN
P. veronii	T3	rep2	6094b4959bd35985d31e7477c7b23675	Bacteria	Planctomycetes	Planctomycetacia	Isosphaerales	Isosphaeraceae	Singulisphaera	NA	P2T3_66	-4.06206	GROWING+INOC+TOLUENE	P2T3_6	-1.90229	GROWING	DOWN
P. veronii	T3	rep2	6a84604b0fb294da0ce1732214d1af91	Bacteria	Planctomycetes	Planctomycetacia	Planctomycetales	uncultured	metagenome	metagenome	P2T3_66	-3.56721	GROWING+INOC+TOLUENE	P2T3_6	-1.62993	GROWING	DOWN
P. veronii	T3	rep2	d6f31d1b5e3a01e8649c58c4ba934cad	Bacteria	Proteobacteria	Alphaproteobacteria	Reyranellales	Reyranellaceae	Reyranella	NA	P2T3_66	-3.70987	GROWING+INOC+TOLUENE	P2T3_6	-1.90592	GROWING	DOWN
P. veronii	T3	rep3	035547cf85101efe20fd97326514ca73	Bacteria	Planctomycetes	Planctomycetacia	Isosphaerales	Isosphaeraceae	Singulisphaera	NA	P2T3_67	-2.8983	GROWING+INOC+TOLUENE	P2T3_7	-1.36077	GROWING	DOWN
P. veronii	T3	rep3	109d937ad3e23afb271767755c43532c	Bacteria	Planctomycetes	Planctomycetacia	Planctomycetales	Rubinisphaeraceae	SH-PL14	uncultured bacterium	P2T3_67	-3.34254	GROWING+INOC+TOLUENE	P2T3_7	-1.64887	GROWING	DOWN
P. veronii	T3	rep3	2ccf8c15bc7a0089b43173767403516d	Bacteria	Proteobacteria	Alphaproteobacteria	Rhizobiales	Devosiaceae	Devosia	NA	P2T3_67	-3.34254	GROWING+INOC+TOLUENE	P2T3_7	-1.21916	GROWING	DOWN
P. veronii	T3	rep3	3040bdb64e03b7ab8748589590d7b35a	Bacteria	Proteobacteria	Alphaproteobacteria	Reyranellales	Reyranellaceae	Reyranella	NA	P2T3_67	-3.41633	GROWING+INOC+TOLUENE	P2T3_7	-1.60919	GROWING	DOWN
P. veronii	T3	rep3	635dd80f855001dda3a96ece2133f96f	Bacteria	Verrucomicrobia	Verrucomicrobiae	Verrucomicrobiales	Verrucomicrobiaceae	Roseimicrobium	NA	P2T3_67	-3.16645	GROWING+INOC+TOLUENE	P2T3_7	-1.65273	GROWING	DOWN
P. veronii	T3	rep3	6a84604b0fb294da0ce1732214d1af91	Bacteria	Planctomycetes	Planctomycetacia	Planctomycetales	uncultured	metagenome	metagenome	P2T3_67	-3.61724	GROWING+INOC+TOLUENE	P2T3_7	-1.6331	GROWING	DOWN
P. veronii	T3	rep3	b7e2fa795880de6ccdf8a2d9f4492e4c	Bacteria	Proteobacteria	Gammaproteobacteria	Xanthomonadales	Rhodanobacteraceae	NA	NA	P2T3_67	-4.00259	GROWING+INOC+TOLUENE	P2T3_7	-1.85664	GROWING	DOWN
P. veronii	T3	rep3	d6f31d1b5e3a01e8649c58c4ba934cad	Bacteria	Proteobacteria	Alphaproteobacteria	Reyranellales	Reyranellaceae	Reyranella	NA	P2T3_67	-3.89345	GROWING+INOC+TOLUENE	P2T3_7	-1.9061	GROWING	DOWN
P. veronii	T5	rep1	109d937ad3e23afb271767755c43532c	Bacteria	Planctomycetes	Planctomycetacia	Planctomycetales	Rubinisphaeraceae	SH-PL14	uncultured bacterium	P2T5_65	-3.05524	GROWING+INOC+TOLUENE	P2T5_5	-1.59854	GROWING	DOWN
P. veronii	T5	rep1	6a84604b0fb294da0ce1732214d1af91	Bacteria	Planctomycetes	Planctomycetacia	Planctomycetales	uncultured	metagenome	metagenome	P2T5_65	-3.35627	GROWING+INOC+TOLUENE	P2T5_5	-1.59989	GROWING	DOWN
P. veronii	T5	rep2	6094b4959bd35985d31e7477c7b23675	Bacteria	Planctomycetes	Planctomycetacia	Isosphaerales	Isosphaeraceae	Singulisphaera	NA	P2T5_66	-3.84023	GROWING+INOC+TOLUENE	P2T5_6	-1.99704	GROWING	DOWN
P. veronii	T5	rep2	6a84604b0fb294da0ce1732214d1af91	Bacteria	Planctomycetes	Planctomycetacia	Planctomycetales	uncultured	metagenome	metagenome	P2T5_66	-3.5392	GROWING+INOC+TOLUENE	P2T5_6	-1.67207	GROWING	DOWN
P. veronii	T5	rep3	035547cf85101efe20fd97326514ca73	Bacteria	Planctomycetes	Planctomycetacia	Isosphaerales	Isosphaeraceae	Singulisphaera	NA	P2T5_67	-3.59249	GROWING+INOC+TOLUENE	P2T5_7	-1.49954	GROWING	DOWN
P. veronii	T5	rep3	2ccf8c15bc7a0089b43173767403516d	Bacteria	Proteobacteria	Alphaproteobacteria	Rhizobiales	Devosiaceae	Devosia	NA	P2T5_67	-3.4006	GROWING+INOC+TOLUENE	P2T5_7	-1.22429	GROWING	DOWN
P. veronii	T5	rep3	6094b4959bd35985d31e7477c7b23675	Bacteria	Planctomycetes	Planctomycetacia	Isosphaerales	Isosphaeraceae	Singulisphaera	NA	P2T5_67	-3.84776	GROWING+INOC+TOLUENE	P2T5_7	-2.0036	GROWING	DOWN
P. veronii	T5	rep3	6a84604b0fb294da0ce1732214d1af91	Bacteria	Planctomycetes	Planctomycetacia	Planctomycetales	uncultured	metagenome	metagenome	P2T5_67	-3.64364	GROWING+INOC+TOLUENE	P2T5_7	-1.71134	GROWING	DOWN
P. veronii	T6	rep1	6a84604b0fb294da0ce1732214d1af91	Bacteria	Planctomycetes	Planctomycetacia	Planctomycetales	uncultured	metagenome	metagenome	P2T6_65	-4.35373	GROWING+INOC+TOLUENE	P2T6_5	-2.20721	GROWING	DOWN
P. veronii	T6	rep1	b7e2fa795880de6ccdf8a2d9f4492e4c	Bacteria	Proteobacteria	Gammaproteobacteria	Xanthomonadales	Rhodanobacteraceae	NA	NA	P2T6_65	-4.17764	GROWING+INOC+TOLUENE	P2T6_5	-1.90077	GROWING	DOWN
P. veronii	T6	rep1	d3d18a04ad01f8be61515eed81a1cdd0	Bacteria	Proteobacteria	Alphaproteobacteria	Caulobacterales	Caulobacteraceae	Brevundimonas	NA	P2T6_65	-3.47867	GROWING+INOC+TOLUENE	P2T6_5	-1.72905	GROWING	DOWN
P. veronii	T6	rep2	2ccf8c15bc7a0089b43173767403516d	Bacteria	Proteobacteria	Alphaproteobacteria	Rhizobiales	Devosiaceae	Devosia	NA	P2T6_66	-3.92971	GROWING+INOC+TOLUENE	P2T6_6	-1.49012	GROWING	DOWN
P. veronii	T6	rep2	6a84604b0fb294da0ce1732214d1af91	Bacteria	Planctomycetes	Planctomycetacia	Planctomycetales	uncultured	metagenome	metagenome	P2T6_66	-4.29769	GROWING+INOC+TOLUENE	P2T6_6	-2.13117	GROWING	DOWN
P. veronii	T6	rep2	b7e2fa795880de6ccdf8a2d9f4492e4c	Bacteria	Proteobacteria	Gammaproteobacteria	Xanthomonadales	Rhodanobacteraceae	NA	NA	P2T6_66	-4.17275	GROWING+INOC+TOLUENE	P2T6_6	-1.95239	GROWING	DOWN
P. veronii	T6	rep2	d3d18a04ad01f8be61515eed81a1cdd0	Bacteria	Proteobacteria	Alphaproteobacteria	Caulobacterales	Caulobacteraceae	Brevundimonas	NA	P2T6_66	-3.43239	GROWING+INOC+TOLUENE	P2T6_6	-1.63342	GROWING	DOWN
P. veronii	T6	rep2	f7418c88c65b68274d53c084409f0de0	Bacteria	Chloroflexi	Chloroflexia	Thermomicrobiales	AKYG1722	NA	NA	P2T6_66	-4.47378	GROWING+INOC+TOLUENE	P2T6_6	-1.91887	GROWING	DOWN
P. veronii	T6	rep3	d3d18a04ad01f8be61515eed81a1cdd0	Bacteria	Proteobacteria	Alphaproteobacteria	Caulobacterales	Caulobacteraceae	Brevundimonas	NA	P2T6_67	-3.24778	GROWING+INOC+TOLUENE	P2T6_7	-1.70476	GROWING	DOWN
P. veronii	T7	rep1	2ccf8c15bc7a0089b43173767403516d	Bacteria	Proteobacteria	Alphaproteobacteria	Rhizobiales	Devosiaceae	Devosia	NA	P2T7_65	-3.63857	GROWING+INOC+TOLUENE	P2T7_5	-1.51648	GROWING	DOWN
P. veronii	T7	rep1	35d7ee5d7a89624e49d1cf92cd087720	Bacteria	Proteobacteria	Alphaproteobacteria	Sphingomonadales	Sphingomonadaceae	Sphingomonas	NA	P2T7_65	-3.92256	GROWING+INOC+TOLUENE	P2T7_5	-2.09589	GROWING	DOWN
P. veronii	T7	rep1	b7e2fa795880de6ccdf8a2d9f4492e4c	Bacteria	Proteobacteria	Gammaproteobacteria	Xanthomonadales	Rhodanobacteraceae	NA	NA	P2T7_65	-3.71429	GROWING+INOC+TOLUENE	P2T7_5	-1.39201	GROWING	DOWN
P. veronii	T7	rep1	d3d18a04ad01f8be61515eed81a1cdd0	Bacteria	Proteobacteria	Alphaproteobacteria	Caulobacterales	Caulobacteraceae	Brevundimonas	NA	P2T7_65	-2.31967	GROWING+INOC+TOLUENE	P2T7_5	-1.10565	GROWING	DOWN
P. veronii	T7	rep1	d4a84a5223a1eddd6c599e9a86163c3d	Bacteria	Proteobacteria	Alphaproteobacteria	Sphingomonadales	Sphingomonadaceae	Sphingomonas	Ambiguous_taxa	P2T7_65	-3.73548	GROWING+INOC+TOLUENE	P2T7_5	-1.83426	GROWING	DOWN
P. veronii	T7	rep1	f373b9769fb2edeffb75e00854fa2707	Bacteria	Actinobacteria	Actinobacteria	Micrococcales	Microbacteriaceae	Agromyces	NA	P2T7_65	-3.78123	GROWING+INOC+TOLUENE	P2T7_5	-1.44491	GROWING	DOWN
P. veronii	T7	rep2	5eac6c7ccf8f45a1c13a2944ec66f5bb	Bacteria	Gemmatimonadetes	Longimicrobia	Longimicrobiales	Longimicrobiaceae	uncultured bacterium	uncultured bacterium	P2T7_66	-4.30361	GROWING+INOC+TOLUENE	P2T7_6	-2.19957	GROWING	DOWN
P. veronii	T7	rep2	b7e2fa795880de6ccdf8a2d9f4492e4c	Bacteria	Proteobacteria	Gammaproteobacteria	Xanthomonadales	Rhodanobacteraceae	NA	NA	P2T7_66	-3.60464	GROWING+INOC+TOLUENE	P2T7_6	-1.40667	GROWING	DOWN
P. veronii	T7	rep2	d3d18a04ad01f8be61515eed81a1cdd0	Bacteria	Proteobacteria	Alphaproteobacteria	Caulobacterales	Caulobacteraceae	Brevundimonas	NA	P2T7_66	-2.54584	GROWING+INOC+TOLUENE	P2T7_6	-0.996241	GROWING	DOWN
P. veronii	T7	rep2	f373b9769fb2edeffb75e00854fa2707	Bacteria	Actinobacteria	Actinobacteria	Micrococcales	Microbacteriaceae	Agromyces	NA	P2T7_66	-4.00258	GROWING+INOC+TOLUENE	P2T7_6	-1.50345	GROWING	DOWN
P. veronii	T7	rep3	2ccf8c15bc7a0089b43173767403516d	Bacteria	Proteobacteria	Alphaproteobacteria	Rhizobiales	Devosiaceae	Devosia	NA	P2T7_67	-3.50837	GROWING+INOC+TOLUENE	P2T7_7	-1.45746	GROWING	DOWN
P. veronii	T7	rep3	35d7ee5d7a89624e49d1cf92cd087720	Bacteria	Proteobacteria	Alphaproteobacteria	Sphingomonadales	Sphingomonadaceae	Sphingomonas	NA	P2T7_67	-4.26804	GROWING+INOC+TOLUENE	P2T7_7	-2.31699	GROWING	DOWN
P. veronii	T7	rep3	6ad5dcfb61bf535a8b10e20336e87f44	Bacteria	Actinobacteria	Thermoleophilia	Solirubrobacterales	Solirubrobacteraceae	Conexibacter	NA	P2T7_67	-4.17113	GROWING+INOC+TOLUENE	P2T7_7	-1.85677	GROWING	DOWN
P. veronii	T7	rep3	96cef1243a69c735af58ef3014ca6657	Bacteria	Proteobacteria	Alphaproteobacteria	Sphingomonadales	Sphingomonadaceae	Sphingomonas	NA	P2T7_67	-4.025	GROWING+INOC+TOLUENE	P2T7_7	-1.92038	GROWING	DOWN
P. veronii	T7	rep3	b7e2fa795880de6ccdf8a2d9f4492e4c	Bacteria	Proteobacteria	Gammaproteobacteria	Xanthomonadales	Rhodanobacteraceae	NA	NA	P2T7_67	-3.16253	GROWING+INOC+TOLUENE	P2T7_7	-1.49851	GROWING	DOWN
P. veronii	T7	rep3	d3d18a04ad01f8be61515eed81a1cdd0	Bacteria	Proteobacteria	Alphaproteobacteria	Caulobacterales	Caulobacteraceae	Brevundimonas	NA	P2T7_67	-2.61003	GROWING+INOC+TOLUENE	P2T7_7	-1.08567	GROWING	DOWN
P. veronii	T7	rep3	f373b9769fb2edeffb75e00854fa2707	Bacteria	Actinobacteria	Actinobacteria	Micrococcales	Microbacteriaceae	Agromyces	NA	P2T7_67	-4.025	GROWING+INOC+TOLUENE	P2T7_7	-1.39228	GROWING	DOWN
P. veronii	T8	rep1	109d937ad3e23afb271767755c43532c	Bacteria	Planctomycetes	Planctomycetacia	Planctomycetales	Rubinisphaeraceae	SH-PL14	uncultured bacterium	P2T8_65	-2.99374	GROWING+INOC+TOLUENE	P2T8_5	-1.43626	GROWING	DOWN
P. veronii	T8	rep1	2ccf8c15bc7a0089b43173767403516d	Bacteria	Proteobacteria	Alphaproteobacteria	Rhizobiales	Devosiaceae	Devosia	NA	P2T8_65	-4.21775	GROWING+INOC+TOLUENE	P2T8_5	-1.1087	GROWING	DOWN
P. veronii	T8	rep1	6a84604b0fb294da0ce1732214d1af91	Bacteria	Planctomycetes	Planctomycetacia	Planctomycetales	uncultured	metagenome	metagenome	P2T8_65	-3.56454	GROWING+INOC+TOLUENE	P2T8_5	-1.65147	GROWING	DOWN
P. veronii	T8	rep2	109d937ad3e23afb271767755c43532c	Bacteria	Planctomycetes	Planctomycetacia	Planctomycetales	Rubinisphaeraceae	SH-PL14	uncultured bacterium	P2T8_66	-2.86279	GROWING+INOC+TOLUENE	P2T8_6	-1.43851	GROWING	DOWN
P. veronii	T8	rep2	2ccf8c15bc7a0089b43173767403516d	Bacteria	Proteobacteria	Alphaproteobacteria	Rhizobiales	Devosiaceae	Devosia	NA	P2T8_66	-3.84807	GROWING+INOC+TOLUENE	P2T8_6	-1.08492	GROWING	DOWN
P. veronii	T8	rep2	6a84604b0fb294da0ce1732214d1af91	Bacteria	Planctomycetes	Planctomycetacia	Planctomycetales	uncultured	metagenome	metagenome	P2T8_66	-3.65618	GROWING+INOC+TOLUENE	P2T8_6	-1.63818	GROWING	DOWN
P. veronii	T8	rep2	9041ac831d4244db770c6087b481f06c	Bacteria	Proteobacteria	Alphaproteobacteria	Rhizobiales	Xanthobacteraceae	NA	NA	P2T8_66	-4.20025	GROWING+INOC+TOLUENE	P2T8_6	-2.21245	GROWING	DOWN
P. veronii	T8	rep2	d3d18a04ad01f8be61515eed81a1cdd0	Bacteria	Proteobacteria	Alphaproteobacteria	Caulobacterales	Caulobacteraceae	Brevundimonas	NA	P2T8_66	-3.59819	GROWING+INOC+TOLUENE	P2T8_6	-1.66481	GROWING	DOWN
P. veronii	T8	rep3	109d937ad3e23afb271767755c43532c	Bacteria	Planctomycetes	Planctomycetacia	Planctomycetales	Rubinisphaeraceae	SH-PL14	uncultured bacterium	P2T8_67	-2.90256	GROWING+INOC+TOLUENE	P2T8_7	-1.31686	GROWING	DOWN
P. veronii	T8	rep3	6a84604b0fb294da0ce1732214d1af91	Bacteria	Planctomycetes	Planctomycetacia	Planctomycetales	uncultured	metagenome	metagenome	P2T8_67	-3.69408	GROWING+INOC+TOLUENE	P2T8_7	-1.65872	GROWING	DOWN
P. veronii	T8	rep3	b7e2fa795880de6ccdf8a2d9f4492e4c	Bacteria	Proteobacteria	Gammaproteobacteria	Xanthomonadales	Rhodanobacteraceae	NA	NA	P2T8_67	-4.12005	GROWING+INOC+TOLUENE	P2T8_7	-1.84912	GROWING	DOWN
P. veronii	T8	rep3	d3d18a04ad01f8be61515eed81a1cdd0	Bacteria	Proteobacteria	Alphaproteobacteria	Caulobacterales	Caulobacteraceae	Brevundimonas	NA	P2T8_67	-3.36672	GROWING+INOC+TOLUENE	P2T8_7	-1.51435	GROWING	DOWN
P. veronii	T8	rep3	d4a84a5223a1eddd6c599e9a86163c3d	Bacteria	Proteobacteria	Alphaproteobacteria	Sphingomonadales	Sphingomonadaceae	Sphingomonas	Ambiguous_taxa	P2T8_67	-3.75207	GROWING+INOC+TOLUENE	P2T8_7	-1.73328	GROWING	DOWN
P. veronii	T1	rep1	1e4a60a291bf09de1b52e5a73d91b50c	Bacteria	Proteobacteria	Gammaproteobacteria	Pseudomonadales	Pseudomonadaceae	Pseudomonas	Pseudomonas putida	P2T1_65	-0.595006	GROWING+INOC+TOLUENE	P2T1_5	-0.788069	GROWING	UP
P. veronii	T1	rep2	1e4a60a291bf09de1b52e5a73d91b50c	Bacteria	Proteobacteria	Gammaproteobacteria	Pseudomonadales	Pseudomonadaceae	Pseudomonas	Pseudomonas putida	P2T1_66	-0.542956	GROWING+INOC+TOLUENE	P2T1_6	-0.664272	GROWING	UP
P. veronii	T1	rep3	1e4a60a291bf09de1b52e5a73d91b50c	Bacteria	Proteobacteria	Gammaproteobacteria	Pseudomonadales	Pseudomonadaceae	Pseudomonas	Pseudomonas putida	P2T1_67	-0.606156	GROWING+INOC+TOLUENE	P2T1_7	-0.766899	GROWING	UP
P. veronii	T2	rep1	1e4a60a291bf09de1b52e5a73d91b50c	Bacteria	Proteobacteria	Gammaproteobacteria	Pseudomonadales	Pseudomonadaceae	Pseudomonas	Pseudomonas putida	P2T2_65	-0.552485	GROWING+INOC+TOLUENE	P2T2_5	-0.677742	GROWING	UP
P. veronii	T2	rep2	1e4a60a291bf09de1b52e5a73d91b50c	Bacteria	Proteobacteria	Gammaproteobacteria	Pseudomonadales	Pseudomonadaceae	Pseudomonas	Pseudomonas putida	P2T2_66	-0.325285	GROWING+INOC+TOLUENE	P2T2_6	-0.746378	GROWING	UP
P. veronii	T2	rep3	1e4a60a291bf09de1b52e5a73d91b50c	Bacteria	Proteobacteria	Gammaproteobacteria	Pseudomonadales	Pseudomonadaceae	Pseudomonas	Pseudomonas putida	P2T2_67	-0.483788	GROWING+INOC+TOLUENE	P2T2_7	-0.719817	GROWING	UP
P. veronii	T3	rep1	1e4a60a291bf09de1b52e5a73d91b50c	Bacteria	Proteobacteria	Gammaproteobacteria	Pseudomonadales	Pseudomonadaceae	Pseudomonas	Pseudomonas putida	P2T3_65	-0.258044	GROWING+INOC+TOLUENE	P2T3_5	-0.601688	GROWING	UP
P. veronii	T3	rep1	8ae41b2c380ef8fb09f4840e3f3d39c6	Bacteria	Firmicutes	Bacilli	Bacillales	Bacillaceae	Bacillus	NA	P2T3_65	-1.28129	GROWING+INOC+TOLUENE	P2T3_5	-1.8471	GROWING	UP
P. veronii	T3	rep2	1e4a60a291bf09de1b52e5a73d91b50c	Bacteria	Proteobacteria	Gammaproteobacteria	Pseudomonadales	Pseudomonadaceae	Pseudomonas	Pseudomonas putida	P2T3_66	-0.217066	GROWING+INOC+TOLUENE	P2T3_6	-0.595925	GROWING	UP
P. veronii	T3	rep2	cc4bb313d6ff58a24ed2f64d3a45bc96	Bacteria	Proteobacteria	Gammaproteobacteria	Xanthomonadales	Xanthomonadaceae	Stenotrophomonas	Ambiguous_taxa	P2T3_66	-1.36679	GROWING+INOC+TOLUENE	P2T3_6	-2.06766	GROWING	UP
P. veronii	T3	rep3	1e4a60a291bf09de1b52e5a73d91b50c	Bacteria	Proteobacteria	Gammaproteobacteria	Pseudomonadales	Pseudomonadaceae	Pseudomonas	Pseudomonas putida	P2T3_67	-0.30382	GROWING+INOC+TOLUENE	P2T3_7	-0.62948	GROWING	UP
P. veronii	T3	rep3	9ca25f415973cc83f88dafdfbb144084	Bacteria	Firmicutes	Bacilli	Bacillales	Paenibacillaceae	Paenibacillus	NA	P2T3_67	-2.45675	GROWING+INOC+TOLUENE	P2T3_7	-3.59756	GROWING	UP
P. veronii	T3	rep3	cc4bb313d6ff58a24ed2f64d3a45bc96	Bacteria	Proteobacteria	Gammaproteobacteria	Xanthomonadales	Xanthomonadaceae	Stenotrophomonas	Ambiguous_taxa	P2T3_67	-1.38785	GROWING+INOC+TOLUENE	P2T3_7	-2.07905	GROWING	UP
P. veronii	T5	rep1	ff94dda12f288f5f466a48581e41892f	Bacteria	Actinobacteria	Actinobacteria	Micrococcales	Cellulomonadaceae	Oerskovia	NA	P2T5_65	-1.2118	GROWING+INOC+TOLUENE	P2T5_5	-1.71723	GROWING	UP
P. veronii	T5	rep2	1e4a60a291bf09de1b52e5a73d91b50c	Bacteria	Proteobacteria	Gammaproteobacteria	Pseudomonadales	Pseudomonadaceae	Pseudomonas	Pseudomonas putida	P2T5_66	-0.506543	GROWING+INOC+TOLUENE	P2T5_6	-0.621678	GROWING	UP
P. veronii	T5	rep2	81d4cbd2c0e19be12fe26594b616b796	Bacteria	Actinobacteria	Actinobacteria	Micrococcales	Cellulomonadaceae	Oerskovia	NA	P2T5_66	-1.54709	GROWING+INOC+TOLUENE	P2T5_6	-2.18636	GROWING	UP
P. veronii	T5	rep2	8ee8efa04dd458e32c0a4a5bb0134d56	Bacteria	Actinobacteria	Actinobacteria	Micrococcales	Promicromonosporaceae	Cellulosimicrobium	NA	P2T5_66	-1.31441	GROWING+INOC+TOLUENE	P2T5_6	-2.04928	GROWING	UP
P. veronii	T5	rep2	ff94dda12f288f5f466a48581e41892f	Bacteria	Actinobacteria	Actinobacteria	Micrococcales	Cellulomonadaceae	Oerskovia	NA	P2T5_66	-1.19896	GROWING+INOC+TOLUENE	P2T5_6	-1.85506	GROWING	UP
P. veronii	T5	rep3	1e4a60a291bf09de1b52e5a73d91b50c	Bacteria	Proteobacteria	Gammaproteobacteria	Pseudomonadales	Pseudomonadaceae	Pseudomonas	Pseudomonas putida	P2T5_67	-0.34626	GROWING+INOC+TOLUENE	P2T5_7	-0.658499	GROWING	UP
P. veronii	T5	rep3	cc4bb313d6ff58a24ed2f64d3a45bc96	Bacteria	Proteobacteria	Gammaproteobacteria	Xanthomonadales	Xanthomonadaceae	Stenotrophomonas	Ambiguous_taxa	P2T5_67	-1.28428	GROWING+INOC+TOLUENE	P2T5_7	-1.85996	GROWING	UP
P. veronii	T6	rep1	8ee8efa04dd458e32c0a4a5bb0134d56	Bacteria	Actinobacteria	Actinobacteria	Micrococcales	Promicromonosporaceae	Cellulosimicrobium	NA	P2T6_65	-1.22437	GROWING+INOC+TOLUENE	P2T6_5	-1.77545	GROWING	UP
P. veronii	T6	rep2	0f7e7e57464cc3f3543964f997e40796	Bacteria	Actinobacteria	Actinobacteria	Micrococcales	Micrococcaceae	Arthrobacter	NA	P2T6_66	-2.37687	GROWING+INOC+TOLUENE	P2T6_6	-3.55985	GROWING	UP
P. veronii	T6	rep2	8ee8efa04dd458e32c0a4a5bb0134d56	Bacteria	Actinobacteria	Actinobacteria	Micrococcales	Promicromonosporaceae	Cellulosimicrobium	NA	P2T6_66	-1.14929	GROWING+INOC+TOLUENE	P2T6_6	-1.83353	GROWING	UP
P. veronii	T6	rep3	8ee8efa04dd458e32c0a4a5bb0134d56	Bacteria	Actinobacteria	Actinobacteria	Micrococcales	Promicromonosporaceae	Cellulosimicrobium	NA	P2T6_67	-1.10376	GROWING+INOC+TOLUENE	P2T6_7	-1.88181	GROWING	UP
P. veronii	T6	rep3	ff94dda12f288f5f466a48581e41892f	Bacteria	Actinobacteria	Actinobacteria	Micrococcales	Cellulomonadaceae	Oerskovia	NA	P2T6_67	-1.08874	GROWING+INOC+TOLUENE	P2T6_7	-1.52045	GROWING	UP
P. veronii	T7	rep1	6a24da12e08597e4db3ffe3a1eaebfd6	Bacteria	Proteobacteria	Gammaproteobacteria	Betaproteobacteriales	Burkholderiaceae	Achromobacter	Ambiguous_taxa	P2T7_65	-1.12497	GROWING+INOC+TOLUENE	P2T7_5	-1.57977	GROWING	UP
P. veronii	T7	rep1	92c7564c63c73c3845a5eba601e9a32d	Bacteria	Firmicutes	Bacilli	Bacillales	Bacillaceae	Bacillus	NA	P2T7_65	-1.17701	GROWING+INOC+TOLUENE	P2T7_5	-1.62589	GROWING	UP
P. veronii	T7	rep1	ffd40ddda79e4db5f7732842326ed141	Bacteria	Firmicutes	Bacilli	Bacillales	Bacillaceae	Bacillus	NA	P2T7_65	-0.887009	GROWING+INOC+TOLUENE	P2T7_5	-1.42462	GROWING	UP
P. veronii	T7	rep2	92c7564c63c73c3845a5eba601e9a32d	Bacteria	Firmicutes	Bacilli	Bacillales	Bacillaceae	Bacillus	NA	P2T7_66	-1.13615	GROWING+INOC+TOLUENE	P2T7_6	-1.69814	GROWING	UP
P. veronii	T7	rep2	f6d099f18654b4c56d51b603683eaf3f	Bacteria	Firmicutes	Bacilli	Bacillales	Bacillaceae	Bacillus	NA	P2T7_66	-1.84384	GROWING+INOC+TOLUENE	P2T7_6	-2.68951	GROWING	UP
P. veronii	T7	rep2	ffd40ddda79e4db5f7732842326ed141	Bacteria	Firmicutes	Bacilli	Bacillales	Bacillaceae	Bacillus	NA	P2T7_66	-0.879997	GROWING+INOC+TOLUENE	P2T7_6	-1.46528	GROWING	UP
P. veronii	T7	rep3	6a24da12e08597e4db3ffe3a1eaebfd6	Bacteria	Proteobacteria	Gammaproteobacteria	Betaproteobacteriales	Burkholderiaceae	Achromobacter	Ambiguous_taxa	P2T7_67	-1.1337	GROWING+INOC+TOLUENE	P2T7_7	-1.6468	GROWING	UP
P. veronii	T7	rep3	92c7564c63c73c3845a5eba601e9a32d	Bacteria	Firmicutes	Bacilli	Bacillales	Bacillaceae	Bacillus	NA	P2T7_67	-1.08491	GROWING+INOC+TOLUENE	P2T7_7	-1.65865	GROWING	UP
P. veronii	T7	rep3	ffd40ddda79e4db5f7732842326ed141	Bacteria	Firmicutes	Bacilli	Bacillales	Bacillaceae	Bacillus	NA	P2T7_67	-0.813919	GROWING+INOC+TOLUENE	P2T7_7	-1.35005	GROWING	UP
P. veronii	T8	rep1	6a24da12e08597e4db3ffe3a1eaebfd6	Bacteria	Proteobacteria	Gammaproteobacteria	Betaproteobacteriales	Burkholderiaceae	Achromobacter	Ambiguous_taxa	P2T8_65	-1.08016	GROWING+INOC+TOLUENE	P2T8_5	-1.56143	GROWING	UP
P. veronii	T8	rep1	8ee8efa04dd458e32c0a4a5bb0134d56	Bacteria	Actinobacteria	Actinobacteria	Micrococcales	Promicromonosporaceae	Cellulosimicrobium	NA	P2T8_65	-1.25728	GROWING+INOC+TOLUENE	P2T8_5	-2.67723	GROWING	UP
P. veronii	T8	rep1	ff94dda12f288f5f466a48581e41892f	Bacteria	Actinobacteria	Actinobacteria	Micrococcales	Cellulomonadaceae	Oerskovia	NA	P2T8_65	-0.987369	GROWING+INOC+TOLUENE	P2T8_5	-2.25581	GROWING	UP
P. veronii	T8	rep2	8ee8efa04dd458e32c0a4a5bb0134d56	Bacteria	Actinobacteria	Actinobacteria	Micrococcales	Promicromonosporaceae	Cellulosimicrobium	NA	P2T8_66	-1.4135	GROWING+INOC+TOLUENE	P2T8_6	-2.64202	GROWING	UP
P. veronii	T8	rep2	ff94dda12f288f5f466a48581e41892f	Bacteria	Actinobacteria	Actinobacteria	Micrococcales	Cellulomonadaceae	Oerskovia	NA	P2T8_66	-1.06935	GROWING+INOC+TOLUENE	P2T8_6	-2.25781	GROWING	UP
P. veronii	T8	rep3	1e4a60a291bf09de1b52e5a73d91b50c	Bacteria	Proteobacteria	Gammaproteobacteria	Pseudomonadales	Pseudomonadaceae	Pseudomonas	Pseudomonas putida	P2T8_67	-0.408226	GROWING+INOC+TOLUENE	P2T8_7	-0.72026	GROWING	UP
P. veronii	T8	rep3	8ee8efa04dd458e32c0a4a5bb0134d56	Bacteria	Actinobacteria	Actinobacteria	Micrococcales	Promicromonosporaceae	Cellulosimicrobium	NA	P2T8_67	-1.33579	GROWING+INOC+TOLUENE	P2T8_7	-2.39604	GROWING	UP
P. veronii	T8	rep3	ff94dda12f288f5f466a48581e41892f	Bacteria	Actinobacteria	Actinobacteria	Micrococcales	Cellulomonadaceae	Oerskovia	NA	P2T8_67	-1.16903	GROWING+INOC+TOLUENE	P2T8_7	-2.30047	GROWING	UP
P. veronii	T8	rep2	ffd40ddda79e4db5f7732842326ed141	Bacteria	Firmicutes	Bacilli	Bacillales	Bacillaceae	Bacillus	NA	P2T8_58	-0.636538	GROWING+TOLUENE	P2T8_66	-1.95597	GROWING+INOC+TOLUENE	DOWN
P. veronii	T3	rep1	1e4a60a291bf09de1b52e5a73d91b50c	Bacteria	Proteobacteria	Gammaproteobacteria	Pseudomonadales	Pseudomonadaceae	Pseudomonas	Pseudomonas putida	P2T3_57	-0.263507	GROWING+TOLUENE	P2T3_65	-0.258044	GROWING+INOC+TOLUENE	UP
P. veronii	T3	rep1	8ae41b2c380ef8fb09f4840e3f3d39c6	Bacteria	Firmicutes	Bacilli	Bacillales	Bacillaceae	Bacillus	NA	P2T3_57	-1.78501	GROWING+TOLUENE	P2T3_65	-1.28129	GROWING+INOC+TOLUENE	UP
P. veronii	T3	rep2	1e4a60a291bf09de1b52e5a73d91b50c	Bacteria	Proteobacteria	Gammaproteobacteria	Pseudomonadales	Pseudomonadaceae	Pseudomonas	Pseudomonas putida	P2T3_58	-0.24084	GROWING+TOLUENE	P2T3_66	-0.217066	GROWING+INOC+TOLUENE	UP
P. veronii	T3	rep3	1e4a60a291bf09de1b52e5a73d91b50c	Bacteria	Proteobacteria	Gammaproteobacteria	Pseudomonadales	Pseudomonadaceae	Pseudomonas	Pseudomonas putida	P2T3_59	-0.281923	GROWING+TOLUENE	P2T3_67	-0.30382	GROWING+INOC+TOLUENE	UP
P. veronii	T5	rep2	1e4a60a291bf09de1b52e5a73d91b50c	Bacteria	Proteobacteria	Gammaproteobacteria	Pseudomonadales	Pseudomonadaceae	Pseudomonas	Pseudomonas putida	P2T5_58	-0.742544	GROWING+TOLUENE	P2T5_66	-0.506543	GROWING+INOC+TOLUENE	UP
P. veronii	T5	rep3	1e4a60a291bf09de1b52e5a73d91b50c	Bacteria	Proteobacteria	Gammaproteobacteria	Pseudomonadales	Pseudomonadaceae	Pseudomonas	Pseudomonas putida	P2T5_59	-0.386687	GROWING+TOLUENE	P2T5_67	-0.34626	GROWING+INOC+TOLUENE	UP
P. veronii	T6	rep2	1e4a60a291bf09de1b52e5a73d91b50c	Bacteria	Proteobacteria	Gammaproteobacteria	Pseudomonadales	Pseudomonadaceae	Pseudomonas	Pseudomonas putida	P2T6_58	-1.3273	GROWING+TOLUENE	P2T6_66	-0.698751	GROWING+INOC+TOLUENE	UP
P. veronii	T7	rep2	1e4a60a291bf09de1b52e5a73d91b50c	Bacteria	Proteobacteria	Gammaproteobacteria	Pseudomonadales	Pseudomonadaceae	Pseudomonas	Pseudomonas putida	P2T7_58	-0.929014	GROWING+TOLUENE	P2T7_66	-0.702149	GROWING+INOC+TOLUENE	UP
P. veronii	T7	rep2	ffd40ddda79e4db5f7732842326ed141	Bacteria	Firmicutes	Bacilli	Bacillales	Bacillaceae	Bacillus	NA	P2T7_58	-1.21045	GROWING+TOLUENE	P2T7_66	-0.879997	GROWING+INOC+TOLUENE	UP
P. veronii	T8	rep1	cc4bb313d6ff58a24ed2f64d3a45bc96	Bacteria	Proteobacteria	Gammaproteobacteria	Xanthomonadales	Xanthomonadaceae	Stenotrophomonas	Ambiguous_taxa	P2T8_57	-2.68028	GROWING+TOLUENE	P2T8_65	-1.67931	GROWING+INOC+TOLUENE	UP
P. veronii	T8	rep2	1e4a60a291bf09de1b52e5a73d91b50c	Bacteria	Proteobacteria	Gammaproteobacteria	Pseudomonadales	Pseudomonadaceae	Pseudomonas	Pseudomonas putida	P2T8_58	-1.63084	GROWING+TOLUENE	P2T8_66	-0.706198	GROWING+INOC+TOLUENE	UP
P. veronii	T8	rep3	1e4a60a291bf09de1b52e5a73d91b50c	Bacteria	Proteobacteria	Gammaproteobacteria	Pseudomonadales	Pseudomonadaceae	Pseudomonas	Pseudomonas putida	P2T8_59	-0.572144	GROWING+TOLUENE	P2T8_67	-0.408226	GROWING+INOC+TOLUENE	UP
P. veronii	T8	rep3	cc4bb313d6ff58a24ed2f64d3a45bc96	Bacteria	Proteobacteria	Gammaproteobacteria	Xanthomonadales	Xanthomonadaceae	Stenotrophomonas	Ambiguous_taxa	P2T8_59	-2.54026	GROWING+TOLUENE	P2T8_67	-1.52089	GROWING+INOC+TOLUENE	UP
NONE	T3	rep1	1d9b1511b926f0edaa9af518d88edbee	Bacteria	Proteobacteria	Alphaproteobacteria	Rhizobiales	Rhizobiales Incertae Sedis	Nordella	NA	P2T3_24	-1.81137	STABLE	P2T3_69	-3.18852	STABLE + TOLUENE	DOWN
NONE	T3	rep1	d3d18a04ad01f8be61515eed81a1cdd0	Bacteria	Proteobacteria	Alphaproteobacteria	Caulobacterales	Caulobacteraceae	Brevundimonas	NA	P2T3_24	-1.2735	STABLE	P2T3_69	-2.80717	STABLE + TOLUENE	DOWN
NONE	T3	rep1	e899125e175c9393d85bd65c4db7f482	Bacteria	Bacteroidetes	Bacteroidia	Flavobacteriales	Flavobacteriaceae	Flavobacterium	NA	P2T3_24	-1.81046	STABLE	P2T3_69	-4.29573	STABLE + TOLUENE	DOWN
NONE	T3	rep2	d3d18a04ad01f8be61515eed81a1cdd0	Bacteria	Proteobacteria	Alphaproteobacteria	Caulobacterales	Caulobacteraceae	Brevundimonas	NA	P2T3_25	-1.29725	STABLE	P2T3_70	-2.77221	STABLE + TOLUENE	DOWN
NONE	T3	rep3	1d9b1511b926f0edaa9af518d88edbee	Bacteria	Proteobacteria	Alphaproteobacteria	Rhizobiales	Rhizobiales Incertae Sedis	Nordella	NA	P2T3_26	-1.84138	STABLE	P2T3_71	-3.11075	STABLE + TOLUENE	DOWN
NONE	T3	rep3	d3d18a04ad01f8be61515eed81a1cdd0	Bacteria	Proteobacteria	Alphaproteobacteria	Caulobacterales	Caulobacteraceae	Brevundimonas	NA	P2T3_26	-1.20431	STABLE	P2T3_71	-2.87976	STABLE + TOLUENE	DOWN
NONE	T3	rep3	d6f31d1b5e3a01e8649c58c4ba934cad	Bacteria	Proteobacteria	Alphaproteobacteria	Reyranellales	Reyranellaceae	Reyranella	NA	P2T3_26	-2.04474	STABLE	P2T3_71	-3.66891	STABLE + TOLUENE	DOWN
NONE	T5	rep1	035547cf85101efe20fd97326514ca73	Bacteria	Planctomycetes	Planctomycetacia	Isosphaerales	Isosphaeraceae	Singulisphaera	NA	P2T5_24	-1.4715	STABLE	P2T5_69	-3.16602	STABLE + TOLUENE	DOWN
NONE	T5	rep1	3040bdb64e03b7ab8748589590d7b35a	Bacteria	Proteobacteria	Alphaproteobacteria	Reyranellales	Reyranellaceae	Reyranella	NA	P2T5_24	-1.68812	STABLE	P2T5_69	-3.54623	STABLE + TOLUENE	DOWN
NONE	T5	rep1	d3d18a04ad01f8be61515eed81a1cdd0	Bacteria	Proteobacteria	Alphaproteobacteria	Caulobacterales	Caulobacteraceae	Brevundimonas	NA	P2T5_24	-1.07446	STABLE	P2T5_69	-2.6889	STABLE + TOLUENE	DOWN
NONE	T5	rep2	035547cf85101efe20fd97326514ca73	Bacteria	Planctomycetes	Planctomycetacia	Isosphaerales	Isosphaeraceae	Singulisphaera	NA	P2T5_25	-1.26222	STABLE	P2T5_70	-2.831	STABLE + TOLUENE	DOWN
NONE	T5	rep2	1e4a60a291bf09de1b52e5a73d91b50c	Bacteria	Proteobacteria	Gammaproteobacteria	Pseudomonadales	Pseudomonadaceae	Pseudomonas	Pseudomonas putida	P2T5_25	-0.932324	STABLE	P2T5_70	-2.47065	STABLE + TOLUENE	DOWN
NONE	T5	rep2	3040bdb64e03b7ab8748589590d7b35a	Bacteria	Proteobacteria	Alphaproteobacteria	Reyranellales	Reyranellaceae	Reyranella	NA	P2T5_25	-1.74429	STABLE	P2T5_70	-3.32984	STABLE + TOLUENE	DOWN
NONE	T5	rep2	6094b4959bd35985d31e7477c7b23675	Bacteria	Planctomycetes	Planctomycetacia	Isosphaerales	Isosphaeraceae	Singulisphaera	NA	P2T5_25	-2.07835	STABLE	P2T5_70	-3.54069	STABLE + TOLUENE	DOWN
NONE	T5	rep2	d3d18a04ad01f8be61515eed81a1cdd0	Bacteria	Proteobacteria	Alphaproteobacteria	Caulobacterales	Caulobacteraceae	Brevundimonas	NA	P2T5_25	-1.37687	STABLE	P2T5_70	-2.42259	STABLE + TOLUENE	DOWN
NONE	T5	rep3	035547cf85101efe20fd97326514ca73	Bacteria	Planctomycetes	Planctomycetacia	Isosphaerales	Isosphaeraceae	Singulisphaera	NA	P2T5_26	-1.25594	STABLE	P2T5_71	-2.943	STABLE + TOLUENE	DOWN
NONE	T5	rep3	1e4a60a291bf09de1b52e5a73d91b50c	Bacteria	Proteobacteria	Gammaproteobacteria	Pseudomonadales	Pseudomonadaceae	Pseudomonas	Pseudomonas putida	P2T5_26	-1.0561	STABLE	P2T5_71	-2.32871	STABLE + TOLUENE	DOWN
NONE	T5	rep3	3040bdb64e03b7ab8748589590d7b35a	Bacteria	Proteobacteria	Alphaproteobacteria	Reyranellales	Reyranellaceae	Reyranella	NA	P2T5_26	-1.77012	STABLE	P2T5_71	-3.25662	STABLE + TOLUENE	DOWN
NONE	T5	rep3	d3d18a04ad01f8be61515eed81a1cdd0	Bacteria	Proteobacteria	Alphaproteobacteria	Caulobacterales	Caulobacteraceae	Brevundimonas	NA	P2T5_26	-1.4141	STABLE	P2T5_71	-2.56279	STABLE + TOLUENE	DOWN
NONE	T5	rep4	035547cf85101efe20fd97326514ca73	Bacteria	Planctomycetes	Planctomycetacia	Isosphaerales	Isosphaeraceae	Singulisphaera	NA	P2T5_27	-1.16838	STABLE	P2T5_72	-3.18222	STABLE + TOLUENE	DOWN
NONE	T5	rep4	1e4a60a291bf09de1b52e5a73d91b50c	Bacteria	Proteobacteria	Gammaproteobacteria	Pseudomonadales	Pseudomonadaceae	Pseudomonas	Pseudomonas putida	P2T5_27	-1.13845	STABLE	P2T5_72	-2.32188	STABLE + TOLUENE	DOWN
NONE	T5	rep4	968814f6eafd7b06430c2123233a2a3b	Bacteria	Proteobacteria	Deltaproteobacteria	Bdellovibrionales	Bdellovibrionaceae	OM27 clade	uncultured bacterium	P2T5_27	-1.8656	STABLE	P2T5_72	-3.78428	STABLE + TOLUENE	DOWN
NONE	T5	rep4	bc89391d31f7b19c06ec9c6966644268	Bacteria	Bacteroidetes	Bacteroidia	Chitinophagales	Chitinophagaceae	Chitinophaga	NA	P2T5_27	-2.18571	STABLE	P2T5_72	-3.68737	STABLE + TOLUENE	DOWN
NONE	T5	rep4	d3d18a04ad01f8be61515eed81a1cdd0	Bacteria	Proteobacteria	Alphaproteobacteria	Caulobacterales	Caulobacteraceae	Brevundimonas	NA	P2T5_27	-1.3395	STABLE	P2T5_72	-2.61549	STABLE + TOLUENE	DOWN
NONE	T6	rep1	035547cf85101efe20fd97326514ca73	Bacteria	Planctomycetes	Planctomycetacia	Isosphaerales	Isosphaeraceae	Singulisphaera	NA	P2T6_24	-1.74309	STABLE	P2T6_69	-3.41785	STABLE + TOLUENE	DOWN
NONE	T6	rep1	1e4a60a291bf09de1b52e5a73d91b50c	Bacteria	Proteobacteria	Gammaproteobacteria	Pseudomonadales	Pseudomonadaceae	Pseudomonas	Pseudomonas putida	P2T6_24	-0.737978	STABLE	P2T6_69	-1.7261	STABLE + TOLUENE	DOWN
NONE	T6	rep1	2de2a3937350b6a8447cbc82135d8525	Bacteria	Bacteroidetes	Bacteroidia	Chitinophagales	Chitinophagaceae	Ferruginibacter	uncultured bacterium	P2T6_24	-2.34057	STABLE	P2T6_69	-4.04624	STABLE + TOLUENE	DOWN
NONE	T6	rep1	8ee8efa04dd458e32c0a4a5bb0134d56	Bacteria	Actinobacteria	Actinobacteria	Micrococcales	Promicromonosporaceae	Cellulosimicrobium	NA	P2T6_24	-1.86752	STABLE	P2T6_69	-3.14315	STABLE + TOLUENE	DOWN
NONE	T6	rep1	968814f6eafd7b06430c2123233a2a3b	Bacteria	Proteobacteria	Deltaproteobacteria	Bdellovibrionales	Bdellovibrionaceae	OM27 clade	uncultured bacterium	P2T6_24	-1.93242	STABLE	P2T6_69	-3.87015	STABLE + TOLUENE	DOWN
NONE	T6	rep1	d3d18a04ad01f8be61515eed81a1cdd0	Bacteria	Proteobacteria	Alphaproteobacteria	Caulobacterales	Caulobacteraceae	Brevundimonas	NA	P2T6_24	-1.24941	STABLE	P2T6_69	-3.32608	STABLE + TOLUENE	DOWN
NONE	T6	rep2	035547cf85101efe20fd97326514ca73	Bacteria	Planctomycetes	Planctomycetacia	Isosphaerales	Isosphaeraceae	Singulisphaera	NA	P2T6_25	-1.73191	STABLE	P2T6_70	-3.53313	STABLE + TOLUENE	DOWN
NONE	T6	rep2	1e4a60a291bf09de1b52e5a73d91b50c	Bacteria	Proteobacteria	Gammaproteobacteria	Pseudomonadales	Pseudomonadaceae	Pseudomonas	Pseudomonas putida	P2T6_25	-0.620555	STABLE	P2T6_70	-2.20919	STABLE + TOLUENE	DOWN
NONE	T6	rep2	968814f6eafd7b06430c2123233a2a3b	Bacteria	Proteobacteria	Deltaproteobacteria	Bdellovibrionales	Bdellovibrionaceae	OM27 clade	uncultured bacterium	P2T6_25	-2.0225	STABLE	P2T6_70	-3.61231	STABLE + TOLUENE	DOWN
NONE	T6	rep2	d3d18a04ad01f8be61515eed81a1cdd0	Bacteria	Proteobacteria	Alphaproteobacteria	Caulobacterales	Caulobacteraceae	Brevundimonas	NA	P2T6_25	-1.35654	STABLE	P2T6_70	-3.38186	STABLE + TOLUENE	DOWN
NONE	T6	rep3	1e4a60a291bf09de1b52e5a73d91b50c	Bacteria	Proteobacteria	Gammaproteobacteria	Pseudomonadales	Pseudomonadaceae	Pseudomonas	Pseudomonas putida	P2T6_26	-0.545478	STABLE	P2T6_71	-2.35595	STABLE + TOLUENE	DOWN
NONE	T6	rep3	968814f6eafd7b06430c2123233a2a3b	Bacteria	Proteobacteria	Deltaproteobacteria	Bdellovibrionales	Bdellovibrionaceae	OM27 clade	uncultured bacterium	P2T6_26	-2.09743	STABLE	P2T6_71	-3.90414	STABLE + TOLUENE	DOWN
NONE	T6	rep3	d3d18a04ad01f8be61515eed81a1cdd0	Bacteria	Proteobacteria	Alphaproteobacteria	Caulobacterales	Caulobacteraceae	Brevundimonas	NA	P2T6_26	-1.10738	STABLE	P2T6_71	-3.42702	STABLE + TOLUENE	DOWN
NONE	T6	rep3	dd3f47b6b8c48e2e2f3f0cb00ca9fdb1	Bacteria	Proteobacteria	Alphaproteobacteria	Rhizobiales	Rhizobiaceae	NA	NA	P2T6_26	-2.3032	STABLE	P2T6_71	-3.83719	STABLE + TOLUENE	DOWN
NONE	T6	rep4	035547cf85101efe20fd97326514ca73	Bacteria	Planctomycetes	Planctomycetacia	Isosphaerales	Isosphaeraceae	Singulisphaera	NA	P2T6_27	-1.70232	STABLE	P2T6_72	-3.29121	STABLE + TOLUENE	DOWN
NONE	T6	rep4	1e4a60a291bf09de1b52e5a73d91b50c	Bacteria	Proteobacteria	Gammaproteobacteria	Pseudomonadales	Pseudomonadaceae	Pseudomonas	Pseudomonas putida	P2T6_27	-0.749645	STABLE	P2T6_72	-2.13436	STABLE + TOLUENE	DOWN
NONE	T6	rep4	2de2a3937350b6a8447cbc82135d8525	Bacteria	Bacteroidetes	Bacteroidia	Chitinophagales	Chitinophagaceae	Ferruginibacter	uncultured bacterium	P2T6_27	-2.38332	STABLE	P2T6_72	-4.29121	STABLE + TOLUENE	DOWN
NONE	T6	rep4	968814f6eafd7b06430c2123233a2a3b	Bacteria	Proteobacteria	Deltaproteobacteria	Bdellovibrionales	Bdellovibrionaceae	OM27 clade	uncultured bacterium	P2T6_27	-1.97955	STABLE	P2T6_72	-3.68915	STABLE + TOLUENE	DOWN
NONE	T6	rep4	b7e2fa795880de6ccdf8a2d9f4492e4c	Bacteria	Proteobacteria	Gammaproteobacteria	Xanthomonadales	Rhodanobacteraceae	NA	NA	P2T6_27	-2.25038	STABLE	P2T6_72	-4.29121	STABLE + TOLUENE	DOWN
NONE	T6	rep4	d3d18a04ad01f8be61515eed81a1cdd0	Bacteria	Proteobacteria	Alphaproteobacteria	Caulobacterales	Caulobacteraceae	Brevundimonas	NA	P2T6_27	-1.4383	STABLE	P2T6_72	-3.51306	STABLE + TOLUENE	DOWN
NONE	T7	rep1	1d9b1511b926f0edaa9af518d88edbee	Bacteria	Proteobacteria	Alphaproteobacteria	Rhizobiales	Rhizobiales Incertae Sedis	Nordella	NA	P2T7_24	-1.87103	STABLE	P2T7_69	-4.04143	STABLE + TOLUENE	DOWN
NONE	T7	rep1	2de2a3937350b6a8447cbc82135d8525	Bacteria	Bacteroidetes	Bacteroidia	Chitinophagales	Chitinophagaceae	Ferruginibacter	uncultured bacterium	P2T7_24	-2.37983	STABLE	P2T7_69	-4.40941	STABLE + TOLUENE	DOWN
NONE	T7	rep1	81d4cbd2c0e19be12fe26594b616b796	Bacteria	Actinobacteria	Actinobacteria	Micrococcales	Cellulomonadaceae	Oerskovia	NA	P2T7_24	-1.81258	STABLE	P2T7_69	-3.31833	STABLE + TOLUENE	DOWN
NONE	T7	rep1	968814f6eafd7b06430c2123233a2a3b	Bacteria	Proteobacteria	Deltaproteobacteria	Bdellovibrionales	Bdellovibrionaceae	OM27 clade	uncultured bacterium	P2T7_24	-2.09923	STABLE	P2T7_69	-3.56431	STABLE + TOLUENE	DOWN
NONE	T7	rep1	96cef1243a69c735af58ef3014ca6657	Bacteria	Proteobacteria	Alphaproteobacteria	Sphingomonadales	Sphingomonadaceae	Sphingomonas	NA	P2T7_24	-2.20767	STABLE	P2T7_69	-3.71044	STABLE + TOLUENE	DOWN
NONE	T7	rep1	b7e2fa795880de6ccdf8a2d9f4492e4c	Bacteria	Proteobacteria	Gammaproteobacteria	Xanthomonadales	Rhodanobacteraceae	NA	NA	P2T7_24	-1.79209	STABLE	P2T7_69	-4.04143	STABLE + TOLUENE	DOWN
NONE	T7	rep1	d3d18a04ad01f8be61515eed81a1cdd0	Bacteria	Proteobacteria	Alphaproteobacteria	Caulobacterales	Caulobacteraceae	Brevundimonas	NA	P2T7_24	-0.795315	STABLE	P2T7_69	-2.41231	STABLE + TOLUENE	DOWN
NONE	T7	rep2	035547cf85101efe20fd97326514ca73	Bacteria	Planctomycetes	Planctomycetacia	Isosphaerales	Isosphaeraceae	Singulisphaera	NA	P2T7_25	-2.38379	STABLE	P2T7_70	-3.99097	STABLE + TOLUENE	DOWN
NONE	T7	rep2	968814f6eafd7b06430c2123233a2a3b	Bacteria	Proteobacteria	Deltaproteobacteria	Bdellovibrionales	Bdellovibrionaceae	OM27 clade	uncultured bacterium	P2T7_25	-2.10531	STABLE	P2T7_70	-3.92403	STABLE + TOLUENE	DOWN
NONE	T7	rep2	d3d18a04ad01f8be61515eed81a1cdd0	Bacteria	Proteobacteria	Alphaproteobacteria	Caulobacterales	Caulobacteraceae	Brevundimonas	NA	P2T7_25	-0.556558	STABLE	P2T7_70	-2.4267	STABLE + TOLUENE	DOWN
NONE	T7	rep2	ea7df0281718399cf32dac7cd9be9c98	Bacteria	Bacteroidetes	Bacteroidia	Chitinophagales	Chitinophagaceae	Terrimonas	NA	P2T7_25	-2.22625	STABLE	P2T7_70	-3.76913	STABLE + TOLUENE	DOWN
NONE	T7	rep3	6ad5dcfb61bf535a8b10e20336e87f44	Bacteria	Actinobacteria	Thermoleophilia	Solirubrobacterales	Solirubrobacteraceae	Conexibacter	NA	P2T7_26	-1.85436	STABLE	P2T7_71	-3.53773	STABLE + TOLUENE	DOWN
NONE	T7	rep3	968814f6eafd7b06430c2123233a2a3b	Bacteria	Proteobacteria	Deltaproteobacteria	Bdellovibrionales	Bdellovibrionaceae	OM27 clade	uncultured bacterium	P2T7_26	-1.95095	STABLE	P2T7_71	-4.13979	STABLE + TOLUENE	DOWN
NONE	T7	rep3	97a1ed0f7218259734bec8cf4a789b4b	Bacteria	Proteobacteria	Gammaproteobacteria	Xanthomonadales	Xanthomonadaceae	Pseudoxanthomonas	Ambiguous_taxa	P2T7_26	-2.00781	STABLE	P2T7_71	-3.42379	STABLE + TOLUENE	DOWN
NONE	T7	rep3	b7e2fa795880de6ccdf8a2d9f4492e4c	Bacteria	Proteobacteria	Gammaproteobacteria	Xanthomonadales	Rhodanobacteraceae	NA	NA	P2T7_26	-1.66944	STABLE	P2T7_71	-3.88452	STABLE + TOLUENE	DOWN
NONE	T7	rep3	d3d18a04ad01f8be61515eed81a1cdd0	Bacteria	Proteobacteria	Alphaproteobacteria	Caulobacterales	Caulobacteraceae	Brevundimonas	NA	P2T7_26	-0.781217	STABLE	P2T7_71	-2.46769	STABLE + TOLUENE	DOWN
NONE	T7	rep4	2de2a3937350b6a8447cbc82135d8525	Bacteria	Bacteroidetes	Bacteroidia	Chitinophagales	Chitinophagaceae	Ferruginibacter	uncultured bacterium	P2T7_27	-2.25153	STABLE	P2T7_72	-3.81573	STABLE + TOLUENE	DOWN
NONE	T7	rep4	968814f6eafd7b06430c2123233a2a3b	Bacteria	Proteobacteria	Deltaproteobacteria	Bdellovibrionales	Bdellovibrionaceae	OM27 clade	uncultured bacterium	P2T7_27	-2.03131	STABLE	P2T7_72	-3.81573	STABLE + TOLUENE	DOWN
NONE	T7	rep4	d3d18a04ad01f8be61515eed81a1cdd0	Bacteria	Proteobacteria	Alphaproteobacteria	Caulobacterales	Caulobacteraceae	Brevundimonas	NA	P2T7_27	-0.72872	STABLE	P2T7_72	-2.6527	STABLE + TOLUENE	DOWN
NONE	T8	rep1	035547cf85101efe20fd97326514ca73	Bacteria	Planctomycetes	Planctomycetacia	Isosphaerales	Isosphaeraceae	Singulisphaera	NA	P2T8_24	-1.27226	STABLE	P2T8_69	-3.52332	STABLE + TOLUENE	DOWN
NONE	T8	rep1	2ccf8c15bc7a0089b43173767403516d	Bacteria	Proteobacteria	Alphaproteobacteria	Rhizobiales	Devosiaceae	Devosia	NA	P2T8_24	-1.26954	STABLE	P2T8_69	-2.85821	STABLE + TOLUENE	DOWN
NONE	T8	rep1	9041ac831d4244db770c6087b481f06c	Bacteria	Proteobacteria	Alphaproteobacteria	Rhizobiales	Xanthobacteraceae	NA	NA	P2T8_24	-1.61512	STABLE	P2T8_69	-2.76052	STABLE + TOLUENE	DOWN
NONE	T8	rep1	97a1ed0f7218259734bec8cf4a789b4b	Bacteria	Proteobacteria	Gammaproteobacteria	Xanthomonadales	Xanthomonadaceae	Pseudoxanthomonas	Ambiguous_taxa	P2T8_24	-2.28614	STABLE	P2T8_69	-4.30147	STABLE + TOLUENE	DOWN
NONE	T8	rep1	bd8eb990aceb51f1468f4858bb9a6ecf	Bacteria	Planctomycetes	Planctomycetacia	Isosphaerales	Isosphaeraceae	Singulisphaera	NA	P2T8_24	-2.62856	STABLE	P2T8_69	-4.42641	STABLE + TOLUENE	DOWN
NONE	T8	rep1	cf346ff9b93f1e86ab49d31e70309e49	Bacteria	Planctomycetes	Planctomycetacia	Isosphaerales	Isosphaeraceae	Singulisphaera	NA	P2T8_24	-2.17263	STABLE	P2T8_69	-4.20456	STABLE + TOLUENE	DOWN
NONE	T8	rep1	d3d18a04ad01f8be61515eed81a1cdd0	Bacteria	Proteobacteria	Alphaproteobacteria	Caulobacterales	Caulobacteraceae	Brevundimonas	NA	P2T8_24	-1.13401	STABLE	P2T8_69	-3.34723	STABLE + TOLUENE	DOWN
NONE	T8	rep1	f7418c88c65b68274d53c084409f0de0	Bacteria	Chloroflexi	Chloroflexia	Thermomicrobiales	AKYG1722	NA	NA	P2T8_24	-1.86088	STABLE	P2T8_69	-3.14766	STABLE + TOLUENE	DOWN
NONE	T8	rep1	f95b54e04514af64a1b2e7e3837c5696	Bacteria	Proteobacteria	Alphaproteobacteria	Rhizobiales	Xanthobacteraceae	uncultured	uncultured bacterium	P2T8_24	-2.10075	STABLE	P2T8_69	-3.52332	STABLE + TOLUENE	DOWN
NONE	T8	rep2	035547cf85101efe20fd97326514ca73	Bacteria	Planctomycetes	Planctomycetacia	Isosphaerales	Isosphaeraceae	Singulisphaera	NA	P2T8_25	-0.946051	STABLE	P2T8_70	-2.98348	STABLE + TOLUENE	DOWN
NONE	T8	rep2	1a19e0a3af6fc179425a7f9bf884e686	Bacteria	Proteobacteria	Alphaproteobacteria	Rhizobiales	Rhizobiaceae	Allorhizobium-Neorhizobium-Pararhizobium-Rhizobium	NA	P2T8_25	-2.26553	STABLE	P2T8_70	-4.44212	STABLE + TOLUENE	DOWN
NONE	T8	rep2	1c41514b5aac676478c7ffd684c42dec	Bacteria	Planctomycetes	Planctomycetacia	Isosphaerales	Isosphaeraceae	Singulisphaera	NA	P2T8_25	-2.49844	STABLE	P2T8_70	-4.34521	STABLE + TOLUENE	DOWN
NONE	T8	rep2	2ccf8c15bc7a0089b43173767403516d	Bacteria	Proteobacteria	Alphaproteobacteria	Rhizobiales	Devosiaceae	Devosia	NA	P2T8_25	-1.46476	STABLE	P2T8_70	-2.78411	STABLE + TOLUENE	DOWN
NONE	T8	rep2	3040bdb64e03b7ab8748589590d7b35a	Bacteria	Proteobacteria	Alphaproteobacteria	Reyranellales	Reyranellaceae	Reyranella	NA	P2T8_25	-1.56167	STABLE	P2T8_70	-3.59702	STABLE + TOLUENE	DOWN
NONE	T8	rep2	588d42632fa0ae91ad3d48ee87a13994	Bacteria	Proteobacteria	Alphaproteobacteria	Caulobacterales	Caulobacteraceae	Phenylobacterium	Ambiguous_taxa	P2T8_25	-2.44574	STABLE	P2T8_70	-5.04418	STABLE + TOLUENE	DOWN
NONE	T8	rep2	9041ac831d4244db770c6087b481f06c	Bacteria	Proteobacteria	Alphaproteobacteria	Rhizobiales	Xanthobacteraceae	NA	NA	P2T8_25	-1.61689	STABLE	P2T8_70	-2.96863	STABLE + TOLUENE	DOWN
NONE	T8	rep2	96cef1243a69c735af58ef3014ca6657	Bacteria	Proteobacteria	Alphaproteobacteria	Sphingomonadales	Sphingomonadaceae	Sphingomonas	NA	P2T8_25	-2.2738	STABLE	P2T8_70	-4.00279	STABLE + TOLUENE	DOWN
NONE	T8	rep2	bc89391d31f7b19c06ec9c6966644268	Bacteria	Bacteroidetes	Bacteroidia	Chitinophagales	Chitinophagaceae	Chitinophaga	NA	P2T8_25	-2.47129	STABLE	P2T8_70	-4.26603	STABLE + TOLUENE	DOWN
NONE	T8	rep2	cf346ff9b93f1e86ab49d31e70309e49	Bacteria	Planctomycetes	Planctomycetacia	Isosphaerales	Isosphaeraceae	Singulisphaera	NA	P2T8_25	-2.31771	STABLE	P2T8_70	-4.26603	STABLE + TOLUENE	DOWN
NONE	T8	rep2	d3d18a04ad01f8be61515eed81a1cdd0	Bacteria	Proteobacteria	Alphaproteobacteria	Caulobacterales	Caulobacteraceae	Brevundimonas	NA	P2T8_25	-1.24162	STABLE	P2T8_70	-2.86809	STABLE + TOLUENE	DOWN
NONE	T8	rep2	f373b9769fb2edeffb75e00854fa2707	Bacteria	Actinobacteria	Actinobacteria	Micrococcales	Microbacteriaceae	Agromyces	NA	P2T8_25	-2.1573	STABLE	P2T8_70	-3.62921	STABLE + TOLUENE	DOWN
NONE	T8	rep2	f7418c88c65b68274d53c084409f0de0	Bacteria	Chloroflexi	Chloroflexia	Thermomicrobiales	AKYG1722	NA	NA	P2T8_25	-1.70877	STABLE	P2T8_70	-2.91385	STABLE + TOLUENE	DOWN
NONE	T8	rep3	035547cf85101efe20fd97326514ca73	Bacteria	Planctomycetes	Planctomycetacia	Isosphaerales	Isosphaeraceae	Singulisphaera	NA	P2T8_26	-1.11998	STABLE	P2T8_71	-3.08744	STABLE + TOLUENE	DOWN
NONE	T8	rep3	2ccf8c15bc7a0089b43173767403516d	Bacteria	Proteobacteria	Alphaproteobacteria	Rhizobiales	Devosiaceae	Devosia	NA	P2T8_26	-1.27884	STABLE	P2T8_71	-2.71177	STABLE + TOLUENE	DOWN
NONE	T8	rep3	968814f6eafd7b06430c2123233a2a3b	Bacteria	Proteobacteria	Deltaproteobacteria	Bdellovibrionales	Bdellovibrionaceae	OM27 clade	uncultured bacterium	P2T8_26	-2.40945	STABLE	P2T8_71	-4.08744	STABLE + TOLUENE	DOWN
NONE	T8	rep3	d3d18a04ad01f8be61515eed81a1cdd0	Bacteria	Proteobacteria	Alphaproteobacteria	Caulobacterales	Caulobacteraceae	Brevundimonas	NA	P2T8_26	-1.23879	STABLE	P2T8_71	-3.78641	STABLE + TOLUENE	DOWN
NONE	T8	rep3	f7418c88c65b68274d53c084409f0de0	Bacteria	Chloroflexi	Chloroflexia	Thermomicrobiales	AKYG1722	NA	NA	P2T8_26	-1.78062	STABLE	P2T8_71	-3.5134	STABLE + TOLUENE	DOWN
NONE	T1	rep1	1e4a60a291bf09de1b52e5a73d91b50c	Bacteria	Proteobacteria	Gammaproteobacteria	Pseudomonadales	Pseudomonadaceae	Pseudomonas	Pseudomonas putida	P2T1_24	-1.33553	STABLE	P2T1_69	-0.845023	STABLE + TOLUENE	UP
NONE	T1	rep1	ffd40ddda79e4db5f7732842326ed141	Bacteria	Firmicutes	Bacilli	Bacillales	Bacillaceae	Bacillus	NA	P2T1_24	-1.92253	STABLE	P2T1_69	-1.38778	STABLE + TOLUENE	UP
NONE	T1	rep2	1e4a60a291bf09de1b52e5a73d91b50c	Bacteria	Proteobacteria	Gammaproteobacteria	Pseudomonadales	Pseudomonadaceae	Pseudomonas	Pseudomonas putida	P2T1_25	-1.14613	STABLE	P2T1_70	-0.832159	STABLE + TOLUENE	UP
NONE	T1	rep3	1e4a60a291bf09de1b52e5a73d91b50c	Bacteria	Proteobacteria	Gammaproteobacteria	Pseudomonadales	Pseudomonadaceae	Pseudomonas	Pseudomonas putida	P2T1_26	-1.26164	STABLE	P2T1_71	-0.779302	STABLE + TOLUENE	UP
NONE	T1	rep4	1e4a60a291bf09de1b52e5a73d91b50c	Bacteria	Proteobacteria	Gammaproteobacteria	Pseudomonadales	Pseudomonadaceae	Pseudomonas	Pseudomonas putida	P2T1_27	-1.22267	STABLE	P2T1_72	-0.710327	STABLE + TOLUENE	UP
NONE	T2	rep1	1e4a60a291bf09de1b52e5a73d91b50c	Bacteria	Proteobacteria	Gammaproteobacteria	Pseudomonadales	Pseudomonadaceae	Pseudomonas	Pseudomonas putida	P2T2_24	-1.21623	STABLE	P2T2_69	-0.446135	STABLE + TOLUENE	UP
NONE	T2	rep1	6a24da12e08597e4db3ffe3a1eaebfd6	Bacteria	Proteobacteria	Gammaproteobacteria	Betaproteobacteriales	Burkholderiaceae	Achromobacter	Ambiguous_taxa	P2T2_24	-1.29974	STABLE	P2T2_69	-0.902945	STABLE + TOLUENE	UP
NONE	T2	rep2	1e4a60a291bf09de1b52e5a73d91b50c	Bacteria	Proteobacteria	Gammaproteobacteria	Pseudomonadales	Pseudomonadaceae	Pseudomonas	Pseudomonas putida	P2T2_25	-0.957453	STABLE	P2T2_70	-0.497053	STABLE + TOLUENE	UP
NONE	T2	rep2	6a24da12e08597e4db3ffe3a1eaebfd6	Bacteria	Proteobacteria	Gammaproteobacteria	Betaproteobacteriales	Burkholderiaceae	Achromobacter	Ambiguous_taxa	P2T2_25	-1.25341	STABLE	P2T2_70	-0.889141	STABLE + TOLUENE	UP
NONE	T2	rep3	1e4a60a291bf09de1b52e5a73d91b50c	Bacteria	Proteobacteria	Gammaproteobacteria	Pseudomonadales	Pseudomonadaceae	Pseudomonas	Pseudomonas putida	P2T2_26	-1.08585	STABLE	P2T2_71	-0.485536	STABLE + TOLUENE	UP
NONE	T2	rep3	6a24da12e08597e4db3ffe3a1eaebfd6	Bacteria	Proteobacteria	Gammaproteobacteria	Betaproteobacteriales	Burkholderiaceae	Achromobacter	Ambiguous_taxa	P2T2_26	-1.29122	STABLE	P2T2_71	-0.820169	STABLE + TOLUENE	UP
NONE	T2	rep4	1e4a60a291bf09de1b52e5a73d91b50c	Bacteria	Proteobacteria	Gammaproteobacteria	Pseudomonadales	Pseudomonadaceae	Pseudomonas	Pseudomonas putida	P2T2_27	-1.17604	STABLE	P2T2_72	-0.445306	STABLE + TOLUENE	UP
NONE	T2	rep4	6a24da12e08597e4db3ffe3a1eaebfd6	Bacteria	Proteobacteria	Gammaproteobacteria	Betaproteobacteriales	Burkholderiaceae	Achromobacter	Ambiguous_taxa	P2T2_27	-1.19531	STABLE	P2T2_72	-0.831387	STABLE + TOLUENE	UP
NONE	T3	rep1	3d1805788e68e85485e757c80af00ae7	Bacteria	Proteobacteria	Alphaproteobacteria	Micropepsales	Micropepsaceae	uncultured	uncultured bacterium	P2T3_24	-3.02143	STABLE	P2T3_69	-1.9698	STABLE + TOLUENE	UP
NONE	T3	rep1	6a24da12e08597e4db3ffe3a1eaebfd6	Bacteria	Proteobacteria	Gammaproteobacteria	Betaproteobacteriales	Burkholderiaceae	Achromobacter	Ambiguous_taxa	P2T3_24	-1.28133	STABLE	P2T3_69	-0.494267	STABLE + TOLUENE	UP
NONE	T3	rep1	f9363520efca9836e3f6c7d3c97e730b	Bacteria	Proteobacteria	Gammaproteobacteria	Enterobacteriales	Enterobacteriaceae	Enterobacter	NA	P2T3_24	-4.09331	STABLE	P2T3_69	-2.86116	STABLE + TOLUENE	UP
NONE	T3	rep2	3d1805788e68e85485e757c80af00ae7	Bacteria	Proteobacteria	Alphaproteobacteria	Micropepsales	Micropepsaceae	uncultured	uncultured bacterium	P2T3_25	-3.19427	STABLE	P2T3_70	-1.86347	STABLE + TOLUENE	UP
NONE	T3	rep2	6a24da12e08597e4db3ffe3a1eaebfd6	Bacteria	Proteobacteria	Gammaproteobacteria	Betaproteobacteriales	Burkholderiaceae	Achromobacter	Ambiguous_taxa	P2T3_25	-1.32897	STABLE	P2T3_70	-0.512109	STABLE + TOLUENE	UP
NONE	T3	rep3	0c16fe160649bf3482ce81a1ace2feb5	Bacteria	Proteobacteria	Gammaproteobacteria	Betaproteobacteriales	Burkholderiaceae	Achromobacter	Ambiguous_taxa	P2T3_26	-3.11886	STABLE	P2T3_71	-2.19068	STABLE + TOLUENE	UP
NONE	T3	rep3	3d1805788e68e85485e757c80af00ae7	Bacteria	Proteobacteria	Alphaproteobacteria	Micropepsales	Micropepsaceae	uncultured	uncultured bacterium	P2T3_26	-3.10696	STABLE	P2T3_71	-1.88743	STABLE + TOLUENE	UP
NONE	T3	rep3	6a24da12e08597e4db3ffe3a1eaebfd6	Bacteria	Proteobacteria	Gammaproteobacteria	Betaproteobacteriales	Burkholderiaceae	Achromobacter	Ambiguous_taxa	P2T3_26	-1.33136	STABLE	P2T3_71	-0.486472	STABLE + TOLUENE	UP
NONE	T5	rep1	6a24da12e08597e4db3ffe3a1eaebfd6	Bacteria	Proteobacteria	Gammaproteobacteria	Betaproteobacteriales	Burkholderiaceae	Achromobacter	Ambiguous_taxa	P2T5_24	-1.43134	STABLE	P2T5_69	-0.651697	STABLE + TOLUENE	UP
NONE	T5	rep1	cc4bb313d6ff58a24ed2f64d3a45bc96	Bacteria	Proteobacteria	Gammaproteobacteria	Xanthomonadales	Xanthomonadaceae	Stenotrophomonas	Ambiguous_taxa	P2T5_24	-2.66523	STABLE	P2T5_69	-1.38487	STABLE + TOLUENE	UP
NONE	T5	rep2	05e265bf9a5bfed2d84f748c1832f1c9	Bacteria	Firmicutes	Bacilli	Bacillales	Bacillaceae	Bacillus	Bacillus sp.	P2T5_25	-1.09916	STABLE	P2T5_70	-0.765352	STABLE + TOLUENE	UP
NONE	T5	rep2	3d1805788e68e85485e757c80af00ae7	Bacteria	Proteobacteria	Alphaproteobacteria	Micropepsales	Micropepsaceae	uncultured	uncultured bacterium	P2T5_25	-3.66662	STABLE	P2T5_70	-1.87911	STABLE + TOLUENE	UP
NONE	T5	rep2	68b75419a0f4fa48c514e122f7490c39	Bacteria	Proteobacteria	Gammaproteobacteria	Betaproteobacteriales	Burkholderiaceae	NA	NA	P2T5_25	-3.66662	STABLE	P2T5_70	-2.13843	STABLE + TOLUENE	UP
NONE	T5	rep2	6a24da12e08597e4db3ffe3a1eaebfd6	Bacteria	Proteobacteria	Gammaproteobacteria	Betaproteobacteriales	Burkholderiaceae	Achromobacter	Ambiguous_taxa	P2T5_25	-1.56325	STABLE	P2T5_70	-0.538847	STABLE + TOLUENE	UP
NONE	T5	rep3	05e265bf9a5bfed2d84f748c1832f1c9	Bacteria	Firmicutes	Bacilli	Bacillales	Bacillaceae	Bacillus	Bacillus sp.	P2T5_26	-1.095	STABLE	P2T5_71	-0.819428	STABLE + TOLUENE	UP
NONE	T5	rep3	109d937ad3e23afb271767755c43532c	Bacteria	Planctomycetes	Planctomycetacia	Planctomycetales	Rubinisphaeraceae	SH-PL14	uncultured bacterium	P2T5_26	-1.46552	STABLE	P2T5_71	-1.10003	STABLE + TOLUENE	UP
NONE	T5	rep3	3d1805788e68e85485e757c80af00ae7	Bacteria	Proteobacteria	Alphaproteobacteria	Micropepsales	Micropepsaceae	uncultured	uncultured bacterium	P2T5_26	-3.63106	STABLE	P2T5_71	-1.93806	STABLE + TOLUENE	UP
NONE	T5	rep3	68b75419a0f4fa48c514e122f7490c39	Bacteria	Proteobacteria	Gammaproteobacteria	Betaproteobacteriales	Burkholderiaceae	NA	NA	P2T5_26	-3.21608	STABLE	P2T5_71	-2.24902	STABLE + TOLUENE	UP
NONE	T5	rep3	6a24da12e08597e4db3ffe3a1eaebfd6	Bacteria	Proteobacteria	Gammaproteobacteria	Betaproteobacteriales	Burkholderiaceae	Achromobacter	Ambiguous_taxa	P2T5_26	-1.52521	STABLE	P2T5_71	-0.560725	STABLE + TOLUENE	UP
NONE	T5	rep4	05e265bf9a5bfed2d84f748c1832f1c9	Bacteria	Firmicutes	Bacilli	Bacillales	Bacillaceae	Bacillus	Bacillus sp.	P2T5_27	-1.07157	STABLE	P2T5_72	-0.817082	STABLE + TOLUENE	UP
NONE	T5	rep4	3d1805788e68e85485e757c80af00ae7	Bacteria	Proteobacteria	Alphaproteobacteria	Micropepsales	Micropepsaceae	uncultured	uncultured bacterium	P2T5_27	-3.56333	STABLE	P2T5_72	-1.79751	STABLE + TOLUENE	UP
NONE	T5	rep4	68b75419a0f4fa48c514e122f7490c39	Bacteria	Proteobacteria	Gammaproteobacteria	Betaproteobacteriales	Burkholderiaceae	NA	NA	P2T5_27	-3.56333	STABLE	P2T5_72	-2.17149	STABLE + TOLUENE	UP
NONE	T5	rep4	6a24da12e08597e4db3ffe3a1eaebfd6	Bacteria	Proteobacteria	Gammaproteobacteria	Betaproteobacteriales	Burkholderiaceae	Achromobacter	Ambiguous_taxa	P2T5_27	-1.55962	STABLE	P2T5_72	-0.56917	STABLE + TOLUENE	UP
NONE	T6	rep1	6a24da12e08597e4db3ffe3a1eaebfd6	Bacteria	Proteobacteria	Gammaproteobacteria	Betaproteobacteriales	Burkholderiaceae	Achromobacter	Ambiguous_taxa	P2T6_24	-1.87681	STABLE	P2T6_69	-1.1853	STABLE + TOLUENE	UP
NONE	T6	rep1	8ae41b2c380ef8fb09f4840e3f3d39c6	Bacteria	Firmicutes	Bacilli	Bacillales	Bacillaceae	Bacillus	NA	P2T6_24	-1.209	STABLE	P2T6_69	-0.928142	STABLE + TOLUENE	UP
NONE	T6	rep1	92c7564c63c73c3845a5eba601e9a32d	Bacteria	Firmicutes	Bacilli	Bacillales	Bacillaceae	Bacillus	NA	P2T6_24	-1.02756	STABLE	P2T6_69	-0.727187	STABLE + TOLUENE	UP
NONE	T6	rep1	ffd40ddda79e4db5f7732842326ed141	Bacteria	Firmicutes	Bacilli	Bacillales	Bacillaceae	Bacillus	NA	P2T6_24	-0.923033	STABLE	P2T6_69	-0.60996	STABLE + TOLUENE	UP
NONE	T6	rep2	3d1805788e68e85485e757c80af00ae7	Bacteria	Proteobacteria	Alphaproteobacteria	Micropepsales	Micropepsaceae	uncultured	uncultured bacterium	P2T6_25	-4.09927	STABLE	P2T6_70	-2.37931	STABLE + TOLUENE	UP
NONE	T6	rep2	6a24da12e08597e4db3ffe3a1eaebfd6	Bacteria	Proteobacteria	Gammaproteobacteria	Betaproteobacteriales	Burkholderiaceae	Achromobacter	Ambiguous_taxa	P2T6_25	-1.89424	STABLE	P2T6_70	-1.11002	STABLE + TOLUENE	UP
NONE	T6	rep2	8ae41b2c380ef8fb09f4840e3f3d39c6	Bacteria	Firmicutes	Bacilli	Bacillales	Bacillaceae	Bacillus	NA	P2T6_25	-1.23515	STABLE	P2T6_70	-0.923176	STABLE + TOLUENE	UP
NONE	T6	rep2	92c7564c63c73c3845a5eba601e9a32d	Bacteria	Firmicutes	Bacilli	Bacillales	Bacillaceae	Bacillus	NA	P2T6_25	-1.03945	STABLE	P2T6_70	-0.802007	STABLE + TOLUENE	UP
NONE	T6	rep2	b6e018cde3c167d872b277c849887bfb	Bacteria	Proteobacteria	Alphaproteobacteria	Rhizobiales	Rhizobiaceae	Ensifer	NA	P2T6_25	-1.76281	STABLE	P2T6_70	-1.23173	STABLE + TOLUENE	UP
NONE	T6	rep2	ffd40ddda79e4db5f7732842326ed141	Bacteria	Firmicutes	Bacilli	Bacillales	Bacillaceae	Bacillus	NA	P2T6_25	-0.915522	STABLE	P2T6_70	-0.689011	STABLE + TOLUENE	UP
NONE	T6	rep3	109d937ad3e23afb271767755c43532c	Bacteria	Planctomycetes	Planctomycetacia	Planctomycetales	Rubinisphaeraceae	SH-PL14	uncultured bacterium	P2T6_26	-2.45998	STABLE	P2T6_71	-1.66819	STABLE + TOLUENE	UP
NONE	T6	rep3	6a24da12e08597e4db3ffe3a1eaebfd6	Bacteria	Proteobacteria	Gammaproteobacteria	Betaproteobacteriales	Burkholderiaceae	Achromobacter	Ambiguous_taxa	P2T6_26	-2.08932	STABLE	P2T6_71	-1.24486	STABLE + TOLUENE	UP
NONE	T6	rep3	92c7564c63c73c3845a5eba601e9a32d	Bacteria	Firmicutes	Bacilli	Bacillales	Bacillaceae	Bacillus	NA	P2T6_26	-0.926287	STABLE	P2T6_71	-0.725785	STABLE + TOLUENE	UP
NONE	T6	rep3	ffd40ddda79e4db5f7732842326ed141	Bacteria	Firmicutes	Bacilli	Bacillales	Bacillaceae	Bacillus	NA	P2T6_26	-0.856508	STABLE	P2T6_71	-0.62829	STABLE + TOLUENE	UP
NONE	T6	rep4	3d1805788e68e85485e757c80af00ae7	Bacteria	Proteobacteria	Alphaproteobacteria	Micropepsales	Micropepsaceae	uncultured	uncultured bacterium	P2T6_27	-4.25255	STABLE	P2T6_72	-2.43996	STABLE + TOLUENE	UP
NONE	T6	rep4	6a24da12e08597e4db3ffe3a1eaebfd6	Bacteria	Proteobacteria	Gammaproteobacteria	Betaproteobacteriales	Burkholderiaceae	Achromobacter	Ambiguous_taxa	P2T6_27	-1.86161	STABLE	P2T6_72	-1.23014	STABLE + TOLUENE	UP
NONE	T6	rep4	8ae41b2c380ef8fb09f4840e3f3d39c6	Bacteria	Firmicutes	Bacilli	Bacillales	Bacillaceae	Bacillus	NA	P2T6_27	-1.17283	STABLE	P2T6_72	-0.904358	STABLE + TOLUENE	UP
NONE	T6	rep4	92c7564c63c73c3845a5eba601e9a32d	Bacteria	Firmicutes	Bacilli	Bacillales	Bacillaceae	Bacillus	NA	P2T6_27	-0.964636	STABLE	P2T6_72	-0.76397	STABLE + TOLUENE	UP
NONE	T6	rep4	b6e018cde3c167d872b277c849887bfb	Bacteria	Proteobacteria	Alphaproteobacteria	Rhizobiales	Rhizobiaceae	Ensifer	NA	P2T6_27	-1.64832	STABLE	P2T6_72	-1.22713	STABLE + TOLUENE	UP
NONE	T6	rep4	ffd40ddda79e4db5f7732842326ed141	Bacteria	Firmicutes	Bacilli	Bacillales	Bacillaceae	Bacillus	NA	P2T6_27	-0.847289	STABLE	P2T6_72	-0.657089	STABLE + TOLUENE	UP
NONE	T7	rep1	3d1805788e68e85485e757c80af00ae7	Bacteria	Proteobacteria	Alphaproteobacteria	Micropepsales	Micropepsaceae	uncultured	uncultured bacterium	P2T7_24	-3.0788	STABLE	P2T7_69	-1.69035	STABLE + TOLUENE	UP
NONE	T7	rep1	6a24da12e08597e4db3ffe3a1eaebfd6	Bacteria	Proteobacteria	Gammaproteobacteria	Betaproteobacteriales	Burkholderiaceae	Achromobacter	Ambiguous_taxa	P2T7_24	-1.79209	STABLE	P2T7_69	-0.895969	STABLE + TOLUENE	UP
NONE	T7	rep1	94effe4219031e19255e1e62ed179029	Bacteria	Proteobacteria	Alphaproteobacteria	Sphingomonadales	Sphingomonadaceae	Altererythrobacter	uncultured bacterium	P2T7_24	-2.84082	STABLE	P2T7_69	-1.77292	STABLE + TOLUENE	UP
NONE	T7	rep1	ecca4b732c7b8de68f14835f540458db	Bacteria	Proteobacteria	Alphaproteobacteria	Sphingomonadales	Sphingomonadaceae	Sphingopyxis	NA	P2T7_24	-2.44288	STABLE	P2T7_69	-1.65685	STABLE + TOLUENE	UP
NONE	T7	rep1	ed1ab4694031886ce37d3485a3e2f07f	Bacteria	Bacteroidetes	Bacteroidia	Chitinophagales	Chitinophagaceae	Pseudoflavitalea	NA	P2T7_24	-3.23203	STABLE	P2T7_69	-2.14775	STABLE + TOLUENE	UP
NONE	T7	rep2	3d1805788e68e85485e757c80af00ae7	Bacteria	Proteobacteria	Alphaproteobacteria	Micropepsales	Micropepsaceae	uncultured	uncultured bacterium	P2T7_25	-3.66254	STABLE	P2T7_70	-1.55534	STABLE + TOLUENE	UP
NONE	T7	rep2	484419e99d974313628a119af0137774	Bacteria	Proteobacteria	Alphaproteobacteria	Sphingomonadales	Sphingomonadaceae	NA	NA	P2T7_25	-3.39627	STABLE	P2T7_70	-2.4074	STABLE + TOLUENE	UP
NONE	T7	rep2	5442110c9004bd6cb840fa0d144ecabf	Bacteria	Verrucomicrobia	Verrucomicrobiae	Verrucomicrobiales	Rubritaleaceae	Luteolibacter	uncultured bacterium	P2T7_25	-4.17442	STABLE	P2T7_70	-2.73974	STABLE + TOLUENE	UP
NONE	T7	rep2	6a24da12e08597e4db3ffe3a1eaebfd6	Bacteria	Proteobacteria	Gammaproteobacteria	Betaproteobacteriales	Burkholderiaceae	Achromobacter	Ambiguous_taxa	P2T7_25	-1.99761	STABLE	P2T7_70	-0.900893	STABLE + TOLUENE	UP
NONE	T7	rep2	94effe4219031e19255e1e62ed179029	Bacteria	Proteobacteria	Alphaproteobacteria	Sphingomonadales	Sphingomonadaceae	Altererythrobacter	uncultured bacterium	P2T7_25	-2.64615	STABLE	P2T7_70	-1.71146	STABLE + TOLUENE	UP
NONE	T7	rep2	ecca4b732c7b8de68f14835f540458db	Bacteria	Proteobacteria	Alphaproteobacteria	Sphingomonadales	Sphingomonadaceae	Sphingopyxis	NA	P2T7_25	-2.25929	STABLE	P2T7_70	-1.57628	STABLE + TOLUENE	UP
NONE	T7	rep2	ffd40ddda79e4db5f7732842326ed141	Bacteria	Firmicutes	Bacilli	Bacillales	Bacillaceae	Bacillus	NA	P2T7_25	-1.05881	STABLE	P2T7_70	-0.81291	STABLE + TOLUENE	UP
NONE	T7	rep3	3d1805788e68e85485e757c80af00ae7	Bacteria	Proteobacteria	Alphaproteobacteria	Micropepsales	Micropepsaceae	uncultured	uncultured bacterium	P2T7_26	-3.21102	STABLE	P2T7_71	-1.54496	STABLE + TOLUENE	UP
NONE	T7	rep3	544e80d14a28e508d922475599c29c97	Bacteria	Firmicutes	Bacilli	Bacillales	Paenibacillaceae	Paenibacillus	NA	P2T7_26	-3.48402	STABLE	P2T7_71	-2.40901	STABLE + TOLUENE	UP
NONE	T7	rep3	6a24da12e08597e4db3ffe3a1eaebfd6	Bacteria	Proteobacteria	Gammaproteobacteria	Betaproteobacteriales	Burkholderiaceae	Achromobacter	Ambiguous_taxa	P2T7_26	-1.84992	STABLE	P2T7_71	-0.898244	STABLE + TOLUENE	UP
NONE	T7	rep3	94effe4219031e19255e1e62ed179029	Bacteria	Proteobacteria	Alphaproteobacteria	Sphingomonadales	Sphingomonadaceae	Altererythrobacter	uncultured bacterium	P2T7_26	-2.92472	STABLE	P2T7_71	-1.7302	STABLE + TOLUENE	UP
NONE	T7	rep3	ecca4b732c7b8de68f14835f540458db	Bacteria	Proteobacteria	Alphaproteobacteria	Sphingomonadales	Sphingomonadaceae	Sphingopyxis	NA	P2T7_26	-2.26819	STABLE	P2T7_71	-1.59498	STABLE + TOLUENE	UP
NONE	T7	rep4	3d1805788e68e85485e757c80af00ae7	Bacteria	Proteobacteria	Alphaproteobacteria	Micropepsales	Micropepsaceae	uncultured	uncultured bacterium	P2T7_27	-3.25871	STABLE	P2T7_72	-1.7196	STABLE + TOLUENE	UP
NONE	T7	rep4	544e80d14a28e508d922475599c29c97	Bacteria	Firmicutes	Bacilli	Bacillales	Paenibacillaceae	Paenibacillus	NA	P2T7_27	-3.73583	STABLE	P2T7_72	-2.52446	STABLE + TOLUENE	UP
NONE	T7	rep4	6a24da12e08597e4db3ffe3a1eaebfd6	Bacteria	Proteobacteria	Gammaproteobacteria	Betaproteobacteriales	Burkholderiaceae	Achromobacter	Ambiguous_taxa	P2T7_27	-1.88984	STABLE	P2T7_72	-0.915426	STABLE + TOLUENE	UP
NONE	T7	rep4	7dabea9afeeed2fc9cd4be3a8770a9c7	Bacteria	Proteobacteria	Alphaproteobacteria	Sphingomonadales	Sphingomonadaceae	Sphingopyxis	NA	P2T7_27	-4.40483	STABLE	P2T7_72	-3.07101	STABLE + TOLUENE	UP
NONE	T7	rep4	94effe4219031e19255e1e62ed179029	Bacteria	Proteobacteria	Alphaproteobacteria	Sphingomonadales	Sphingomonadaceae	Altererythrobacter	uncultured bacterium	P2T7_27	-2.73274	STABLE	P2T7_72	-1.6769	STABLE + TOLUENE	UP
NONE	T7	rep4	ecca4b732c7b8de68f14835f540458db	Bacteria	Proteobacteria	Alphaproteobacteria	Sphingomonadales	Sphingomonadaceae	Sphingopyxis	NA	P2T7_27	-2.36082	STABLE	P2T7_72	-1.57797	STABLE + TOLUENE	UP
NONE	T8	rep1	3d1805788e68e85485e757c80af00ae7	Bacteria	Proteobacteria	Alphaproteobacteria	Micropepsales	Micropepsaceae	uncultured	uncultured bacterium	P2T8_24	-3.17263	STABLE	P2T8_69	-1.83945	STABLE + TOLUENE	UP
NONE	T8	rep1	68b75419a0f4fa48c514e122f7490c39	Bacteria	Proteobacteria	Gammaproteobacteria	Betaproteobacteriales	Burkholderiaceae	NA	NA	P2T8_24	-3.47366	STABLE	P2T8_69	-2.08399	STABLE + TOLUENE	UP
NONE	T8	rep1	6a24da12e08597e4db3ffe3a1eaebfd6	Bacteria	Proteobacteria	Gammaproteobacteria	Betaproteobacteriales	Burkholderiaceae	Achromobacter	Ambiguous_taxa	P2T8_24	-1.61034	STABLE	P2T8_69	-0.789391	STABLE + TOLUENE	UP
NONE	T8	rep1	92c7564c63c73c3845a5eba601e9a32d	Bacteria	Firmicutes	Bacilli	Bacillales	Bacillaceae	Bacillus	NA	P2T8_24	-1.97398	STABLE	P2T8_69	-1.31909	STABLE + TOLUENE	UP
NONE	T8	rep1	ffd40ddda79e4db5f7732842326ed141	Bacteria	Firmicutes	Bacilli	Bacillales	Bacillaceae	Bacillus	NA	P2T8_24	-2.09345	STABLE	P2T8_69	-1.29202	STABLE + TOLUENE	UP
NONE	T8	rep2	05e265bf9a5bfed2d84f748c1832f1c9	Bacteria	Firmicutes	Bacilli	Bacillales	Bacillaceae	Bacillus	Bacillus sp.	P2T8_25	-1.08347	STABLE	P2T8_70	-0.838812	STABLE + TOLUENE	UP
NONE	T8	rep2	6a24da12e08597e4db3ffe3a1eaebfd6	Bacteria	Proteobacteria	Gammaproteobacteria	Betaproteobacteriales	Burkholderiaceae	Achromobacter	Ambiguous_taxa	P2T8_25	-1.72263	STABLE	P2T8_70	-0.782227	STABLE + TOLUENE	UP
NONE	T8	rep3	1e4a60a291bf09de1b52e5a73d91b50c	Bacteria	Proteobacteria	Gammaproteobacteria	Pseudomonadales	Pseudomonadaceae	Pseudomonas	Pseudomonas putida	P2T8_26	-1.41018	STABLE	P2T8_71	-0.725401	STABLE + TOLUENE	UP
NONE	T8	rep3	6a24da12e08597e4db3ffe3a1eaebfd6	Bacteria	Proteobacteria	Gammaproteobacteria	Betaproteobacteriales	Burkholderiaceae	Achromobacter	Ambiguous_taxa	P2T8_26	-1.67515	STABLE	P2T8_71	-0.828948	STABLE + TOLUENE	UP
P. veronii	T2	rep1	035547cf85101efe20fd97326514ca73	Bacteria	Planctomycetes	Planctomycetacia	Isosphaerales	Isosphaeraceae	Singulisphaera	NA	P2T2_73	-2.13347	STABLE + INOC + TOLUENE	P2T2_24	-1.13483	STABLE	DOWN
P. veronii	T2	rep1	05e265bf9a5bfed2d84f748c1832f1c9	Bacteria	Firmicutes	Bacilli	Bacillales	Bacillaceae	Bacillus	Bacillus sp.	P2T2_73	-2.01493	STABLE + INOC + TOLUENE	P2T2_24	-0.987931	STABLE	DOWN
P. veronii	T2	rep1	062876acaf9a85e80adf94585b551d51	Bacteria	Bacteroidetes	Bacteroidia	Flavobacteriales	Flavobacteriaceae	Flavobacterium	NA	P2T2_73	-3.17718	STABLE + INOC + TOLUENE	P2T2_24	-1.85591	STABLE	DOWN
P. veronii	T2	rep1	2ccf8c15bc7a0089b43173767403516d	Bacteria	Proteobacteria	Alphaproteobacteria	Rhizobiales	Devosiaceae	Devosia	NA	P2T2_73	-2.63678	STABLE + INOC + TOLUENE	P2T2_24	-1.47113	STABLE	DOWN
P. veronii	T2	rep1	68b75419a0f4fa48c514e122f7490c39	Bacteria	Proteobacteria	Gammaproteobacteria	Betaproteobacteriales	Burkholderiaceae	NA	NA	P2T2_73	-3.56253	STABLE + INOC + TOLUENE	P2T2_24	-2.14103	STABLE	DOWN
P. veronii	T2	rep1	b7e2fa795880de6ccdf8a2d9f4492e4c	Bacteria	Proteobacteria	Gammaproteobacteria	Xanthomonadales	Rhodanobacteraceae	NA	NA	P2T2_73	-3.93051	STABLE + INOC + TOLUENE	P2T2_24	-2.34955	STABLE	DOWN
P. veronii	T2	rep1	d3d18a04ad01f8be61515eed81a1cdd0	Bacteria	Proteobacteria	Alphaproteobacteria	Caulobacterales	Caulobacteraceae	Brevundimonas	NA	P2T2_73	-2.05545	STABLE + INOC + TOLUENE	P2T2_24	-0.984649	STABLE	DOWN
P. veronii	T2	rep1	e899125e175c9393d85bd65c4db7f482	Bacteria	Bacteroidetes	Bacteroidia	Flavobacteriales	Flavobacteriaceae	Flavobacterium	NA	P2T2_73	-2.74487	STABLE + INOC + TOLUENE	P2T2_24	-1.38014	STABLE	DOWN
P. veronii	T2	rep1	f7418c88c65b68274d53c084409f0de0	Bacteria	Chloroflexi	Chloroflexia	Thermomicrobiales	AKYG1722	NA	NA	P2T2_73	-3.70866	STABLE + INOC + TOLUENE	P2T2_24	-2.24068	STABLE	DOWN
P. veronii	T2	rep2	062876acaf9a85e80adf94585b551d51	Bacteria	Bacteroidetes	Bacteroidia	Flavobacteriales	Flavobacteriaceae	Flavobacterium	NA	P2T2_74	-3.22579	STABLE + INOC + TOLUENE	P2T2_25	-1.81887	STABLE	DOWN
P. veronii	T2	rep2	3040bdb64e03b7ab8748589590d7b35a	Bacteria	Proteobacteria	Alphaproteobacteria	Reyranellales	Reyranellaceae	Reyranella	NA	P2T2_74	-2.73912	STABLE + INOC + TOLUENE	P2T2_25	-1.60572	STABLE	DOWN
P. veronii	T2	rep2	b6e018cde3c167d872b277c849887bfb	Bacteria	Proteobacteria	Alphaproteobacteria	Rhizobiales	Rhizobiaceae	Ensifer	NA	P2T2_74	-2.58897	STABLE + INOC + TOLUENE	P2T2_25	-1.41617	STABLE	DOWN
P. veronii	T2	rep2	d3d18a04ad01f8be61515eed81a1cdd0	Bacteria	Proteobacteria	Alphaproteobacteria	Caulobacterales	Caulobacteraceae	Brevundimonas	NA	P2T2_74	-2.09225	STABLE + INOC + TOLUENE	P2T2_25	-0.955808	STABLE	DOWN
P. veronii	T2	rep2	e899125e175c9393d85bd65c4db7f482	Bacteria	Bacteroidetes	Bacteroidia	Flavobacteriales	Flavobacteriaceae	Flavobacterium	NA	P2T2_74	-2.56303	STABLE + INOC + TOLUENE	P2T2_25	-1.39719	STABLE	DOWN
P. veronii	T2	rep3	035547cf85101efe20fd97326514ca73	Bacteria	Planctomycetes	Planctomycetacia	Isosphaerales	Isosphaeraceae	Singulisphaera	NA	P2T2_75	-2.1604	STABLE + INOC + TOLUENE	P2T2_26	-1.0871	STABLE	DOWN
P. veronii	T2	rep3	05e265bf9a5bfed2d84f748c1832f1c9	Bacteria	Firmicutes	Bacilli	Bacillales	Bacillaceae	Bacillus	Bacillus sp.	P2T2_75	-2.05781	STABLE + INOC + TOLUENE	P2T2_26	-1.04767	STABLE	DOWN
P. veronii	T2	rep3	062876acaf9a85e80adf94585b551d51	Bacteria	Bacteroidetes	Bacteroidia	Flavobacteriales	Flavobacteriaceae	Flavobacterium	NA	P2T2_75	-3.07507	STABLE + INOC + TOLUENE	P2T2_26	-1.78425	STABLE	DOWN
P. veronii	T2	rep3	3040bdb64e03b7ab8748589590d7b35a	Bacteria	Proteobacteria	Alphaproteobacteria	Reyranellales	Reyranellaceae	Reyranella	NA	P2T2_75	-2.76821	STABLE + INOC + TOLUENE	P2T2_26	-1.55512	STABLE	DOWN
P. veronii	T2	rep3	635dd80f855001dda3a96ece2133f96f	Bacteria	Verrucomicrobia	Verrucomicrobiae	Verrucomicrobiales	Verrucomicrobiaceae	Roseimicrobium	NA	P2T2_75	-2.73479	STABLE + INOC + TOLUENE	P2T2_26	-1.49335	STABLE	DOWN
P. veronii	T2	rep3	68b75419a0f4fa48c514e122f7490c39	Bacteria	Proteobacteria	Gammaproteobacteria	Betaproteobacteriales	Burkholderiaceae	NA	NA	P2T2_75	-3.46718	STABLE + INOC + TOLUENE	P2T2_26	-2.06983	STABLE	DOWN
P. veronii	T2	rep3	d3d18a04ad01f8be61515eed81a1cdd0	Bacteria	Proteobacteria	Alphaproteobacteria	Caulobacterales	Caulobacteraceae	Brevundimonas	NA	P2T2_75	-2.00579	STABLE + INOC + TOLUENE	P2T2_26	-1.09172	STABLE	DOWN
P. veronii	T2	rep3	e899125e175c9393d85bd65c4db7f482	Bacteria	Bacteroidetes	Bacteroidia	Flavobacteriales	Flavobacteriaceae	Flavobacterium	NA	P2T2_75	-2.61389	STABLE + INOC + TOLUENE	P2T2_26	-1.35054	STABLE	DOWN
P. veronii	T2	rep4	035547cf85101efe20fd97326514ca73	Bacteria	Planctomycetes	Planctomycetacia	Isosphaerales	Isosphaeraceae	Singulisphaera	NA	P2T2_76	-2.19759	STABLE + INOC + TOLUENE	P2T2_27	-1.12229	STABLE	DOWN
P. veronii	T2	rep4	05e265bf9a5bfed2d84f748c1832f1c9	Bacteria	Firmicutes	Bacilli	Bacillales	Bacillaceae	Bacillus	Bacillus sp.	P2T2_76	-1.94659	STABLE + INOC + TOLUENE	P2T2_27	-1.0314	STABLE	DOWN
P. veronii	T2	rep4	2ccf8c15bc7a0089b43173767403516d	Bacteria	Proteobacteria	Alphaproteobacteria	Rhizobiales	Devosiaceae	Devosia	NA	P2T2_76	-2.67216	STABLE + INOC + TOLUENE	P2T2_27	-1.54843	STABLE	DOWN
P. veronii	T2	rep4	3040bdb64e03b7ab8748589590d7b35a	Bacteria	Proteobacteria	Alphaproteobacteria	Reyranellales	Reyranellaceae	Reyranella	NA	P2T2_76	-2.87174	STABLE + INOC + TOLUENE	P2T2_27	-1.59647	STABLE	DOWN
P. veronii	T2	rep4	635dd80f855001dda3a96ece2133f96f	Bacteria	Verrucomicrobia	Verrucomicrobiae	Verrucomicrobiales	Verrucomicrobiaceae	Roseimicrobium	NA	P2T2_76	-2.81525	STABLE + INOC + TOLUENE	P2T2_27	-1.46497	STABLE	DOWN
P. veronii	T2	rep4	6a24da12e08597e4db3ffe3a1eaebfd6	Bacteria	Proteobacteria	Gammaproteobacteria	Betaproteobacteriales	Burkholderiaceae	Achromobacter	Ambiguous_taxa	P2T2_76	-2.20402	STABLE + INOC + TOLUENE	P2T2_27	-1.19531	STABLE	DOWN
P. veronii	T2	rep4	8c2484fb63b73d50fd8c9fe431d3e1a7	Bacteria	Proteobacteria	Alphaproteobacteria	Acetobacterales	Acetobacteraceae	Roseococcus	NA	P2T2_76	-4.0301	STABLE + INOC + TOLUENE	P2T2_27	-2.44215	STABLE	DOWN
P. veronii	T2	rep4	a3e554431f45c67f7e3f87f953263358	Bacteria	Actinobacteria	Acidimicrobiia	uncultured	NA	NA	NA	P2T2_76	-4.42804	STABLE + INOC + TOLUENE	P2T2_27	-2.57891	STABLE	DOWN
P. veronii	T2	rep4	b45fcae401b273f8eb907d5461fe2d7c	Bacteria	Proteobacteria	Gammaproteobacteria	Xanthomonadales	Xanthomonadaceae	Stenotrophomonas	NA	P2T2_76	-3.52495	STABLE + INOC + TOLUENE	P2T2_27	-2.01362	STABLE	DOWN
P. veronii	T2	rep4	d3d18a04ad01f8be61515eed81a1cdd0	Bacteria	Proteobacteria	Alphaproteobacteria	Caulobacterales	Caulobacteraceae	Brevundimonas	NA	P2T2_76	-2.49607	STABLE + INOC + TOLUENE	P2T2_27	-1.02615	STABLE	DOWN
P. veronii	T2	rep4	d6f31d1b5e3a01e8649c58c4ba934cad	Bacteria	Proteobacteria	Alphaproteobacteria	Reyranellales	Reyranellaceae	Reyranella	NA	P2T2_76	-3.14928	STABLE + INOC + TOLUENE	P2T2_27	-1.80359	STABLE	DOWN
P. veronii	T2	rep4	e899125e175c9393d85bd65c4db7f482	Bacteria	Bacteroidetes	Bacteroidia	Flavobacteriales	Flavobacteriaceae	Flavobacterium	NA	P2T2_76	-2.42804	STABLE + INOC + TOLUENE	P2T2_27	-1.3884	STABLE	DOWN
P. veronii	T3	rep1	035547cf85101efe20fd97326514ca73	Bacteria	Planctomycetes	Planctomycetacia	Isosphaerales	Isosphaeraceae	Singulisphaera	NA	P2T3_73	-2.15757	STABLE + INOC + TOLUENE	P2T3_24	-1.02631	STABLE	DOWN
P. veronii	T3	rep1	05e265bf9a5bfed2d84f748c1832f1c9	Bacteria	Firmicutes	Bacilli	Bacillales	Bacillaceae	Bacillus	Bacillus sp.	P2T3_73	-1.78321	STABLE + INOC + TOLUENE	P2T3_24	-0.780075	STABLE	DOWN
P. veronii	T3	rep1	1d9b1511b926f0edaa9af518d88edbee	Bacteria	Proteobacteria	Alphaproteobacteria	Rhizobiales	Rhizobiales Incertae Sedis	Nordella	NA	P2T3_73	-4.13346	STABLE + INOC + TOLUENE	P2T3_24	-1.81137	STABLE	DOWN
P. veronii	T3	rep1	2ccf8c15bc7a0089b43173767403516d	Bacteria	Proteobacteria	Alphaproteobacteria	Rhizobiales	Devosiaceae	Devosia	NA	P2T3_73	-2.57716	STABLE + INOC + TOLUENE	P2T3_24	-1.40205	STABLE	DOWN
P. veronii	T3	rep1	3040bdb64e03b7ab8748589590d7b35a	Bacteria	Proteobacteria	Alphaproteobacteria	Reyranellales	Reyranellaceae	Reyranella	NA	P2T3_73	-3.09207	STABLE + INOC + TOLUENE	P2T3_24	-1.55098	STABLE	DOWN
P. veronii	T3	rep1	635dd80f855001dda3a96ece2133f96f	Bacteria	Verrucomicrobia	Verrucomicrobiae	Verrucomicrobiales	Verrucomicrobiaceae	Roseimicrobium	NA	P2T3_73	-2.54463	STABLE + INOC + TOLUENE	P2T3_24	-1.33093	STABLE	DOWN
P. veronii	T3	rep1	8bd5bdefef094cfb4943ceaa773893bf	Bacteria	Bacteroidetes	Bacteroidia	Sphingobacteriales	Sphingobacteriaceae	Pedobacter	NA	P2T3_73	-2.88304	STABLE + INOC + TOLUENE	P2T3_24	-1.66974	STABLE	DOWN
P. veronii	T3	rep1	912ca8a9700bd8c92a6e49ac7ac164e5	Bacteria	Verrucomicrobia	Verrucomicrobiae	Verrucomicrobiales	Verrucomicrobiaceae	Roseimicrobium	NA	P2T3_73	-3.62831	STABLE + INOC + TOLUENE	P2T3_24	-2.13714	STABLE	DOWN
P. veronii	T3	rep1	b62984bcd511e891b8d780d3887c828e	Bacteria	Planctomycetes	Planctomycetacia	Planctomycetales	Rubinisphaeraceae	SH-PL14	NA	P2T3_73	-4.35531	STABLE + INOC + TOLUENE	P2T3_24	-2.29535	STABLE	DOWN
P. veronii	T3	rep2	035547cf85101efe20fd97326514ca73	Bacteria	Planctomycetes	Planctomycetacia	Isosphaerales	Isosphaeraceae	Singulisphaera	NA	P2T3_74	-1.89875	STABLE + INOC + TOLUENE	P2T3_25	-1.04062	STABLE	DOWN
P. veronii	T3	rep2	b62984bcd511e891b8d780d3887c828e	Bacteria	Planctomycetes	Planctomycetacia	Planctomycetales	Rubinisphaeraceae	SH-PL14	NA	P2T3_74	-4.23521	STABLE + INOC + TOLUENE	P2T3_25	-2.33393	STABLE	DOWN
P. veronii	T5	rep1	2ccf8c15bc7a0089b43173767403516d	Bacteria	Proteobacteria	Alphaproteobacteria	Rhizobiales	Devosiaceae	Devosia	NA	P2T5_73	-2.97499	STABLE + INOC + TOLUENE	P2T5_24	-1.25252	STABLE	DOWN
P. veronii	T5	rep1	b7e2fa795880de6ccdf8a2d9f4492e4c	Bacteria	Proteobacteria	Gammaproteobacteria	Xanthomonadales	Rhodanobacteraceae	NA	NA	P2T5_73	-3.67397	STABLE + INOC + TOLUENE	P2T5_24	-2.04591	STABLE	DOWN
P. veronii	T5	rep1	d3d18a04ad01f8be61515eed81a1cdd0	Bacteria	Proteobacteria	Alphaproteobacteria	Caulobacterales	Caulobacteraceae	Brevundimonas	NA	P2T5_73	-1.93857	STABLE + INOC + TOLUENE	P2T5_24	-1.07446	STABLE	DOWN
P. veronii	T5	rep2	035547cf85101efe20fd97326514ca73	Bacteria	Planctomycetes	Planctomycetacia	Isosphaerales	Isosphaeraceae	Singulisphaera	NA	P2T5_74	-3.18177	STABLE + INOC + TOLUENE	P2T5_25	-1.26222	STABLE	DOWN
P. veronii	T5	rep2	2ccf8c15bc7a0089b43173767403516d	Bacteria	Proteobacteria	Alphaproteobacteria	Rhizobiales	Devosiaceae	Devosia	NA	P2T5_74	-3.21396	STABLE + INOC + TOLUENE	P2T5_25	-1.39711	STABLE	DOWN
P. veronii	T5	rep2	3040bdb64e03b7ab8748589590d7b35a	Bacteria	Proteobacteria	Alphaproteobacteria	Reyranellales	Reyranellaceae	Reyranella	NA	P2T5_74	-3.16653	STABLE + INOC + TOLUENE	P2T5_25	-1.74429	STABLE	DOWN
P. veronii	T5	rep2	9041ac831d4244db770c6087b481f06c	Bacteria	Proteobacteria	Alphaproteobacteria	Rhizobiales	Xanthobacteraceae	NA	NA	P2T5_74	-3.42481	STABLE + INOC + TOLUENE	P2T5_25	-2.03951	STABLE	DOWN
P. veronii	T5	rep2	f7418c88c65b68274d53c084409f0de0	Bacteria	Chloroflexi	Chloroflexia	Thermomicrobiales	AKYG1722	NA	NA	P2T5_74	-3.00568	STABLE + INOC + TOLUENE	P2T5_25	-1.77383	STABLE	DOWN
P. veronii	T5	rep3	b7e2fa795880de6ccdf8a2d9f4492e4c	Bacteria	Proteobacteria	Gammaproteobacteria	Xanthomonadales	Rhodanobacteraceae	NA	NA	P2T5_75	-3.65279	STABLE + INOC + TOLUENE	P2T5_26	-2.16568	STABLE	DOWN
P. veronii	T5	rep3	f373b9769fb2edeffb75e00854fa2707	Bacteria	Actinobacteria	Actinobacteria	Micrococcales	Microbacteriaceae	Agromyces	NA	P2T5_75	-3.79109	STABLE + INOC + TOLUENE	P2T5_26	-2.23312	STABLE	DOWN
P. veronii	T5	rep3	f7418c88c65b68274d53c084409f0de0	Bacteria	Chloroflexi	Chloroflexia	Thermomicrobiales	AKYG1722	NA	NA	P2T5_75	-3.1627	STABLE + INOC + TOLUENE	P2T5_26	-1.80498	STABLE	DOWN
P. veronii	T5	rep4	035547cf85101efe20fd97326514ca73	Bacteria	Planctomycetes	Planctomycetacia	Isosphaerales	Isosphaeraceae	Singulisphaera	NA	P2T5_76	-2.66296	STABLE + INOC + TOLUENE	P2T5_27	-1.16838	STABLE	DOWN
P. veronii	T5	rep4	2ccf8c15bc7a0089b43173767403516d	Bacteria	Proteobacteria	Alphaproteobacteria	Rhizobiales	Devosiaceae	Devosia	NA	P2T5_76	-3.0864	STABLE + INOC + TOLUENE	P2T5_27	-1.3519	STABLE	DOWN
P. veronii	T5	rep4	3040bdb64e03b7ab8748589590d7b35a	Bacteria	Proteobacteria	Alphaproteobacteria	Reyranellales	Reyranellaceae	Reyranella	NA	P2T5_76	-3.18839	STABLE + INOC + TOLUENE	P2T5_27	-1.75329	STABLE	DOWN
P. veronii	T5	rep4	b7e2fa795880de6ccdf8a2d9f4492e4c	Bacteria	Proteobacteria	Gammaproteobacteria	Xanthomonadales	Rhodanobacteraceae	NA	NA	P2T5_76	-3.39765	STABLE + INOC + TOLUENE	P2T5_27	-2.02641	STABLE	DOWN
P. veronii	T5	rep4	f7418c88c65b68274d53c084409f0de0	Bacteria	Chloroflexi	Chloroflexia	Thermomicrobiales	AKYG1722	NA	NA	P2T5_76	-2.94902	STABLE + INOC + TOLUENE	P2T5_27	-1.68251	STABLE	DOWN
P. veronii	T5	rep4	f95b54e04514af64a1b2e7e3837c5696	Bacteria	Proteobacteria	Alphaproteobacteria	Rhizobiales	Xanthobacteraceae	uncultured	uncultured bacterium	P2T5_76	-3.94172	STABLE + INOC + TOLUENE	P2T5_27	-2.32925	STABLE	DOWN
P. veronii	T6	rep1	035547cf85101efe20fd97326514ca73	Bacteria	Planctomycetes	Planctomycetacia	Isosphaerales	Isosphaeraceae	Singulisphaera	NA	P2T6_73	-2.94109	STABLE + INOC + TOLUENE	P2T6_24	-1.74309	STABLE	DOWN
P. veronii	T6	rep1	2ccf8c15bc7a0089b43173767403516d	Bacteria	Proteobacteria	Alphaproteobacteria	Rhizobiales	Devosiaceae	Devosia	NA	P2T6_73	-3.01072	STABLE + INOC + TOLUENE	P2T6_24	-1.59065	STABLE	DOWN
P. veronii	T6	rep1	968814f6eafd7b06430c2123233a2a3b	Bacteria	Proteobacteria	Deltaproteobacteria	Bdellovibrionales	Bdellovibrionaceae	OM27 clade	uncultured bacterium	P2T6_73	-4.37245	STABLE + INOC + TOLUENE	P2T6_24	-1.93242	STABLE	DOWN
P. veronii	T6	rep1	b7e2fa795880de6ccdf8a2d9f4492e4c	Bacteria	Proteobacteria	Gammaproteobacteria	Xanthomonadales	Rhodanobacteraceae	NA	NA	P2T6_73	-3.71924	STABLE + INOC + TOLUENE	P2T6_24	-2.18841	STABLE	DOWN
P. veronii	T6	rep1	d3d18a04ad01f8be61515eed81a1cdd0	Bacteria	Proteobacteria	Alphaproteobacteria	Caulobacterales	Caulobacteraceae	Brevundimonas	NA	P2T6_73	-2.66488	STABLE + INOC + TOLUENE	P2T6_24	-1.24941	STABLE	DOWN
P. veronii	T6	rep2	1e4a60a291bf09de1b52e5a73d91b50c	Bacteria	Proteobacteria	Gammaproteobacteria	Pseudomonadales	Pseudomonadaceae	Pseudomonas	Pseudomonas putida	P2T6_74	-1.61838	STABLE + INOC + TOLUENE	P2T6_25	-0.620555	STABLE	DOWN
P. veronii	T6	rep2	2ccf8c15bc7a0089b43173767403516d	Bacteria	Proteobacteria	Alphaproteobacteria	Rhizobiales	Devosiaceae	Devosia	NA	P2T6_74	-3.50033	STABLE + INOC + TOLUENE	P2T6_25	-1.58251	STABLE	DOWN
P. veronii	T6	rep2	b7e2fa795880de6ccdf8a2d9f4492e4c	Bacteria	Proteobacteria	Gammaproteobacteria	Xanthomonadales	Rhodanobacteraceae	NA	NA	P2T6_74	-4.02321	STABLE + INOC + TOLUENE	P2T6_25	-2.27753	STABLE	DOWN
P. veronii	T6	rep2	d3d18a04ad01f8be61515eed81a1cdd0	Bacteria	Proteobacteria	Alphaproteobacteria	Caulobacterales	Caulobacteraceae	Brevundimonas	NA	P2T6_74	-2.80136	STABLE + INOC + TOLUENE	P2T6_25	-1.35654	STABLE	DOWN
P. veronii	T6	rep2	f7418c88c65b68274d53c084409f0de0	Bacteria	Chloroflexi	Chloroflexia	Thermomicrobiales	AKYG1722	NA	NA	P2T6_74	-3.38639	STABLE + INOC + TOLUENE	P2T6_25	-2.01768	STABLE	DOWN
P. veronii	T6	rep3	1e4a60a291bf09de1b52e5a73d91b50c	Bacteria	Proteobacteria	Gammaproteobacteria	Pseudomonadales	Pseudomonadaceae	Pseudomonas	Pseudomonas putida	P2T6_75	-1.70887	STABLE + INOC + TOLUENE	P2T6_26	-0.545478	STABLE	DOWN
P. veronii	T6	rep3	968814f6eafd7b06430c2123233a2a3b	Bacteria	Proteobacteria	Deltaproteobacteria	Bdellovibrionales	Bdellovibrionaceae	OM27 clade	uncultured bacterium	P2T6_75	-4.39818	STABLE + INOC + TOLUENE	P2T6_26	-2.09743	STABLE	DOWN
P. veronii	T6	rep3	d3d18a04ad01f8be61515eed81a1cdd0	Bacteria	Proteobacteria	Alphaproteobacteria	Caulobacterales	Caulobacteraceae	Brevundimonas	NA	P2T6_75	-2.92836	STABLE + INOC + TOLUENE	P2T6_26	-1.10738	STABLE	DOWN
P. veronii	T6	rep4	2ccf8c15bc7a0089b43173767403516d	Bacteria	Proteobacteria	Alphaproteobacteria	Rhizobiales	Devosiaceae	Devosia	NA	P2T6_76	-3.04654	STABLE + INOC + TOLUENE	P2T6_27	-1.61009	STABLE	DOWN
P. veronii	T6	rep4	b7e2fa795880de6ccdf8a2d9f4492e4c	Bacteria	Proteobacteria	Gammaproteobacteria	Xanthomonadales	Rhodanobacteraceae	NA	NA	P2T6_76	-3.94963	STABLE + INOC + TOLUENE	P2T6_27	-2.25038	STABLE	DOWN
P. veronii	T6	rep4	d3d18a04ad01f8be61515eed81a1cdd0	Bacteria	Proteobacteria	Alphaproteobacteria	Caulobacterales	Caulobacteraceae	Brevundimonas	NA	P2T6_76	-2.73656	STABLE + INOC + TOLUENE	P2T6_27	-1.4383	STABLE	DOWN
P. veronii	T7	rep1	2ccf8c15bc7a0089b43173767403516d	Bacteria	Proteobacteria	Alphaproteobacteria	Rhizobiales	Devosiaceae	Devosia	NA	P2T7_73	-2.99748	STABLE + INOC + TOLUENE	P2T7_24	-1.73107	STABLE	DOWN
P. veronii	T7	rep1	968814f6eafd7b06430c2123233a2a3b	Bacteria	Proteobacteria	Deltaproteobacteria	Bdellovibrionales	Bdellovibrionaceae	OM27 clade	uncultured bacterium	P2T7_73	-4.03319	STABLE + INOC + TOLUENE	P2T7_24	-2.09923	STABLE	DOWN
P. veronii	T7	rep1	97a1ed0f7218259734bec8cf4a789b4b	Bacteria	Proteobacteria	Gammaproteobacteria	Xanthomonadales	Xanthomonadaceae	Pseudoxanthomonas	Ambiguous_taxa	P2T7_73	-3.48035	STABLE + INOC + TOLUENE	P2T7_24	-2.02583	STABLE	DOWN
P. veronii	T7	rep1	b7e2fa795880de6ccdf8a2d9f4492e4c	Bacteria	Proteobacteria	Gammaproteobacteria	Xanthomonadales	Rhodanobacteraceae	NA	NA	P2T7_73	-3.79911	STABLE + INOC + TOLUENE	P2T7_24	-1.79209	STABLE	DOWN
P. veronii	T7	rep1	d3d18a04ad01f8be61515eed81a1cdd0	Bacteria	Proteobacteria	Alphaproteobacteria	Caulobacterales	Caulobacteraceae	Brevundimonas	NA	P2T7_73	-2.04835	STABLE + INOC + TOLUENE	P2T7_24	-0.795315	STABLE	DOWN
P. veronii	T7	rep1	dd3f47b6b8c48e2e2f3f0cb00ca9fdb1	Bacteria	Proteobacteria	Alphaproteobacteria	Rhizobiales	Rhizobiaceae	NA	NA	P2T7_73	-4.17932	STABLE + INOC + TOLUENE	P2T7_24	-2.33103	STABLE	DOWN
P. veronii	T7	rep2	035547cf85101efe20fd97326514ca73	Bacteria	Planctomycetes	Planctomycetacia	Isosphaerales	Isosphaeraceae	Singulisphaera	NA	P2T7_74	-4.16306	STABLE + INOC + TOLUENE	P2T7_25	-2.38379	STABLE	DOWN
P. veronii	T7	rep2	9041ac831d4244db770c6087b481f06c	Bacteria	Proteobacteria	Alphaproteobacteria	Rhizobiales	Xanthobacteraceae	NA	NA	P2T7_74	-3.76512	STABLE + INOC + TOLUENE	P2T7_25	-2.17769	STABLE	DOWN
P. veronii	T7	rep2	968814f6eafd7b06430c2123233a2a3b	Bacteria	Proteobacteria	Deltaproteobacteria	Bdellovibrionales	Bdellovibrionaceae	OM27 clade	uncultured bacterium	P2T7_74	-4.16306	STABLE + INOC + TOLUENE	P2T7_25	-2.10531	STABLE	DOWN
P. veronii	T7	rep2	b7e2fa795880de6ccdf8a2d9f4492e4c	Bacteria	Proteobacteria	Gammaproteobacteria	Xanthomonadales	Rhodanobacteraceae	NA	NA	P2T7_74	-3.81088	STABLE + INOC + TOLUENE	P2T7_25	-1.71353	STABLE	DOWN
P. veronii	T7	rep2	d3d18a04ad01f8be61515eed81a1cdd0	Bacteria	Proteobacteria	Alphaproteobacteria	Caulobacterales	Caulobacteraceae	Brevundimonas	NA	P2T7_74	-1.52159	STABLE + INOC + TOLUENE	P2T7_25	-0.556558	STABLE	DOWN
P. veronii	T7	rep2	dd3f47b6b8c48e2e2f3f0cb00ca9fdb1	Bacteria	Proteobacteria	Alphaproteobacteria	Rhizobiales	Rhizobiaceae	NA	NA	P2T7_74	-4.06615	STABLE + INOC + TOLUENE	P2T7_25	-2.46473	STABLE	DOWN
P. veronii	T7	rep3	6ad5dcfb61bf535a8b10e20336e87f44	Bacteria	Actinobacteria	Thermoleophilia	Solirubrobacterales	Solirubrobacteraceae	Conexibacter	NA	P2T7_75	-3.48294	STABLE + INOC + TOLUENE	P2T7_26	-1.85436	STABLE	DOWN
P. veronii	T7	rep3	968814f6eafd7b06430c2123233a2a3b	Bacteria	Proteobacteria	Deltaproteobacteria	Bdellovibrionales	Bdellovibrionaceae	OM27 clade	uncultured bacterium	P2T7_75	-3.91867	STABLE + INOC + TOLUENE	P2T7_26	-1.95095	STABLE	DOWN
P. veronii	T7	rep3	b7e2fa795880de6ccdf8a2d9f4492e4c	Bacteria	Proteobacteria	Gammaproteobacteria	Xanthomonadales	Rhodanobacteraceae	NA	NA	P2T7_75	-3.4687	STABLE + INOC + TOLUENE	P2T7_26	-1.66944	STABLE	DOWN
P. veronii	T7	rep3	d3d18a04ad01f8be61515eed81a1cdd0	Bacteria	Proteobacteria	Alphaproteobacteria	Caulobacterales	Caulobacteraceae	Brevundimonas	NA	P2T7_75	-1.99769	STABLE + INOC + TOLUENE	P2T7_26	-0.781217	STABLE	DOWN
P. veronii	T7	rep3	ea7df0281718399cf32dac7cd9be9c98	Bacteria	Bacteroidetes	Bacteroidia	Chitinophagales	Chitinophagaceae	Terrimonas	NA	P2T7_75	-4.05697	STABLE + INOC + TOLUENE	P2T7_26	-2.30433	STABLE	DOWN
P. veronii	T7	rep4	968814f6eafd7b06430c2123233a2a3b	Bacteria	Proteobacteria	Deltaproteobacteria	Bdellovibrionales	Bdellovibrionaceae	OM27 clade	uncultured bacterium	P2T7_76	-4.13746	STABLE + INOC + TOLUENE	P2T7_27	-2.03131	STABLE	DOWN
P. veronii	T7	rep4	b7e2fa795880de6ccdf8a2d9f4492e4c	Bacteria	Proteobacteria	Gammaproteobacteria	Xanthomonadales	Rhodanobacteraceae	NA	NA	P2T7_76	-3.31355	STABLE + INOC + TOLUENE	P2T7_27	-1.76303	STABLE	DOWN
P. veronii	T7	rep4	d3d18a04ad01f8be61515eed81a1cdd0	Bacteria	Proteobacteria	Alphaproteobacteria	Caulobacterales	Caulobacteraceae	Brevundimonas	NA	P2T7_76	-1.60174	STABLE + INOC + TOLUENE	P2T7_27	-0.72872	STABLE	DOWN
P. veronii	T7	rep4	ea7df0281718399cf32dac7cd9be9c98	Bacteria	Bacteroidetes	Bacteroidia	Chitinophagales	Chitinophagaceae	Terrimonas	NA	P2T7_76	-3.83643	STABLE + INOC + TOLUENE	P2T7_27	-2.13068	STABLE	DOWN
P. veronii	T8	rep1	2ccf8c15bc7a0089b43173767403516d	Bacteria	Proteobacteria	Alphaproteobacteria	Rhizobiales	Devosiaceae	Devosia	NA	P2T8_73	-2.87757	STABLE + INOC + TOLUENE	P2T8_24	-1.26954	STABLE	DOWN
P. veronii	T8	rep1	9041ac831d4244db770c6087b481f06c	Bacteria	Proteobacteria	Alphaproteobacteria	Rhizobiales	Xanthobacteraceae	NA	NA	P2T8_73	-3.70246	STABLE + INOC + TOLUENE	P2T8_24	-1.61512	STABLE	DOWN
P. veronii	T8	rep1	d3d18a04ad01f8be61515eed81a1cdd0	Bacteria	Proteobacteria	Alphaproteobacteria	Caulobacterales	Caulobacteraceae	Brevundimonas	NA	P2T8_73	-2.04532	STABLE + INOC + TOLUENE	P2T8_24	-1.13401	STABLE	DOWN
P. veronii	T8	rep1	f373b9769fb2edeffb75e00854fa2707	Bacteria	Actinobacteria	Actinobacteria	Micrococcales	Microbacteriaceae	Agromyces	NA	P2T8_73	-4.56776	STABLE + INOC + TOLUENE	P2T8_24	-2.59285	STABLE	DOWN
P. veronii	T8	rep1	f95b54e04514af64a1b2e7e3837c5696	Bacteria	Proteobacteria	Alphaproteobacteria	Rhizobiales	Xanthobacteraceae	uncultured	uncultured bacterium	P2T8_73	-3.81444	STABLE + INOC + TOLUENE	P2T8_24	-2.10075	STABLE	DOWN
P. veronii	T8	rep2	2ccf8c15bc7a0089b43173767403516d	Bacteria	Proteobacteria	Alphaproteobacteria	Rhizobiales	Devosiaceae	Devosia	NA	P2T8_74	-2.7938	STABLE + INOC + TOLUENE	P2T8_25	-1.46476	STABLE	DOWN
P. veronii	T8	rep2	7ad4347af3e82f096c47e273dc5983a3	Bacteria	Actinobacteria	Acidimicrobiia	Microtrichales	Iamiaceae	Iamia	NA	P2T8_74	-4.31885	STABLE + INOC + TOLUENE	P2T8_25	-2.59187	STABLE	DOWN
P. veronii	T8	rep2	9041ac831d4244db770c6087b481f06c	Bacteria	Proteobacteria	Alphaproteobacteria	Rhizobiales	Xanthobacteraceae	NA	NA	P2T8_74	-3.57849	STABLE + INOC + TOLUENE	P2T8_25	-1.61689	STABLE	DOWN
P. veronii	T8	rep2	968814f6eafd7b06430c2123233a2a3b	Bacteria	Proteobacteria	Deltaproteobacteria	Bdellovibrionales	Bdellovibrionaceae	OM27 clade	uncultured bacterium	P2T8_74	-4.01782	STABLE + INOC + TOLUENE	P2T8_25	-2.32705	STABLE	DOWN
P. veronii	T8	rep2	b62984bcd511e891b8d780d3887c828e	Bacteria	Planctomycetes	Planctomycetacia	Planctomycetales	Rubinisphaeraceae	SH-PL14	NA	P2T8_74	-4.19391	STABLE + INOC + TOLUENE	P2T8_25	-2.54265	STABLE	DOWN
P. veronii	T8	rep2	b7e2fa795880de6ccdf8a2d9f4492e4c	Bacteria	Proteobacteria	Gammaproteobacteria	Xanthomonadales	Rhodanobacteraceae	NA	NA	P2T8_74	-3.50594	STABLE + INOC + TOLUENE	P2T8_25	-1.84993	STABLE	DOWN
P. veronii	T8	rep2	cf346ff9b93f1e86ab49d31e70309e49	Bacteria	Planctomycetes	Planctomycetacia	Isosphaerales	Isosphaeraceae	Singulisphaera	NA	P2T8_74	-4.2519	STABLE + INOC + TOLUENE	P2T8_25	-2.31771	STABLE	DOWN
P. veronii	T8	rep2	f7418c88c65b68274d53c084409f0de0	Bacteria	Chloroflexi	Chloroflexia	Thermomicrobiales	AKYG1722	NA	NA	P2T8_74	-3.01782	STABLE + INOC + TOLUENE	P2T8_25	-1.70877	STABLE	DOWN
P. veronii	T8	rep3	035547cf85101efe20fd97326514ca73	Bacteria	Planctomycetes	Planctomycetacia	Isosphaerales	Isosphaeraceae	Singulisphaera	NA	P2T8_75	-3.27719	STABLE + INOC + TOLUENE	P2T8_26	-1.11998	STABLE	DOWN
P. veronii	T8	rep3	05e265bf9a5bfed2d84f748c1832f1c9	Bacteria	Firmicutes	Bacilli	Bacillales	Bacillaceae	Bacillus	Bacillus sp.	P2T8_75	-2.04159	STABLE + INOC + TOLUENE	P2T8_26	-0.900175	STABLE	DOWN
P. veronii	T8	rep3	109d937ad3e23afb271767755c43532c	Bacteria	Planctomycetes	Planctomycetacia	Planctomycetales	Rubinisphaeraceae	SH-PL14	uncultured bacterium	P2T8_75	-2.62701	STABLE + INOC + TOLUENE	P2T8_26	-1.39639	STABLE	DOWN
P. veronii	T8	rep3	2ccf8c15bc7a0089b43173767403516d	Bacteria	Proteobacteria	Alphaproteobacteria	Rhizobiales	Devosiaceae	Devosia	NA	P2T8_75	-2.42536	STABLE + INOC + TOLUENE	P2T8_26	-1.27884	STABLE	DOWN
P. veronii	T8	rep3	3040bdb64e03b7ab8748589590d7b35a	Bacteria	Proteobacteria	Alphaproteobacteria	Reyranellales	Reyranellaceae	Reyranella	NA	P2T8_75	-3.44991	STABLE + INOC + TOLUENE	P2T8_26	-1.73782	STABLE	DOWN
P. veronii	T8	rep3	3967519d7c2705c72c8884b7f3a34edb	Bacteria	Actinobacteria	Actinobacteria	Corynebacteriales	Nocardiaceae	Rhodococcus	NA	P2T8_75	-2.91311	STABLE + INOC + TOLUENE	P2T8_26	-1.72393	STABLE	DOWN
P. veronii	T8	rep3	635dd80f855001dda3a96ece2133f96f	Bacteria	Verrucomicrobia	Verrucomicrobiae	Verrucomicrobiales	Verrucomicrobiaceae	Roseimicrobium	NA	P2T8_75	-2.33056	STABLE + INOC + TOLUENE	P2T8_26	-1.33644	STABLE	DOWN
P. veronii	T8	rep3	9041ac831d4244db770c6087b481f06c	Bacteria	Proteobacteria	Alphaproteobacteria	Rhizobiales	Xanthobacteraceae	NA	NA	P2T8_75	-3.90728	STABLE + INOC + TOLUENE	P2T8_26	-1.68337	STABLE	DOWN
P. veronii	T8	rep3	9258f1e006eaa1e6f2cb3da91ae0ef8a	Bacteria	Proteobacteria	Alphaproteobacteria	Rhizobiales	Rhizobiales Incertae Sedis	Bauldia	uncultured bacterium	P2T8_75	-4.08337	STABLE + INOC + TOLUENE	P2T8_26	-2.42442	STABLE	DOWN
P. veronii	T8	rep3	97a1ed0f7218259734bec8cf4a789b4b	Bacteria	Proteobacteria	Gammaproteobacteria	Xanthomonadales	Xanthomonadaceae	Pseudoxanthomonas	Ambiguous_taxa	P2T8_75	-4.00419	STABLE + INOC + TOLUENE	P2T8_26	-2.37412	STABLE	DOWN
P. veronii	T8	rep3	d3d18a04ad01f8be61515eed81a1cdd0	Bacteria	Proteobacteria	Alphaproteobacteria	Caulobacterales	Caulobacteraceae	Brevundimonas	NA	P2T8_75	-2.56618	STABLE + INOC + TOLUENE	P2T8_26	-1.23879	STABLE	DOWN
P. veronii	T8	rep3	dd3f47b6b8c48e2e2f3f0cb00ca9fdb1	Bacteria	Proteobacteria	Alphaproteobacteria	Rhizobiales	Rhizobiaceae	NA	NA	P2T8_75	-4.04198	STABLE + INOC + TOLUENE	P2T8_26	-2.11211	STABLE	DOWN
P. veronii	T1	rep1	1e4a60a291bf09de1b52e5a73d91b50c	Bacteria	Proteobacteria	Gammaproteobacteria	Pseudomonadales	Pseudomonadaceae	Pseudomonas	Pseudomonas putida	P2T1_73	-0.953891	STABLE + INOC + TOLUENE	P2T1_24	-1.33553	STABLE	UP
P. veronii	T1	rep1	92c7564c63c73c3845a5eba601e9a32d	Bacteria	Firmicutes	Bacilli	Bacillales	Bacillaceae	Bacillus	NA	P2T1_73	-1.28267	STABLE + INOC + TOLUENE	P2T1_24	-1.97368	STABLE	UP
P. veronii	T1	rep1	d3d18a04ad01f8be61515eed81a1cdd0	Bacteria	Proteobacteria	Alphaproteobacteria	Caulobacterales	Caulobacteraceae	Brevundimonas	NA	P2T1_73	-0.915817	STABLE + INOC + TOLUENE	P2T1_24	-1.21746	STABLE	UP
P. veronii	T1	rep1	ffd40ddda79e4db5f7732842326ed141	Bacteria	Firmicutes	Bacilli	Bacillales	Bacillaceae	Bacillus	NA	P2T1_73	-1.19542	STABLE + INOC + TOLUENE	P2T1_24	-1.92253	STABLE	UP
P. veronii	T1	rep2	ffd40ddda79e4db5f7732842326ed141	Bacteria	Firmicutes	Bacilli	Bacillales	Bacillaceae	Bacillus	NA	P2T1_74	-1.24145	STABLE + INOC + TOLUENE	P2T1_25	-1.67304	STABLE	UP
P. veronii	T3	rep2	ff94dda12f288f5f466a48581e41892f	Bacteria	Actinobacteria	Actinobacteria	Micrococcales	Cellulomonadaceae	Oerskovia	NA	P2T3_74	-1.64155	STABLE + INOC + TOLUENE	P2T3_25	-2.25642	STABLE	UP
P. veronii	T5	rep1	1e4a60a291bf09de1b52e5a73d91b50c	Bacteria	Proteobacteria	Gammaproteobacteria	Pseudomonadales	Pseudomonadaceae	Pseudomonas	Pseudomonas putida	P2T5_73	-0.826932	STABLE + INOC + TOLUENE	P2T5_24	-1.25938	STABLE	UP
P. veronii	T5	rep1	6a24da12e08597e4db3ffe3a1eaebfd6	Bacteria	Proteobacteria	Gammaproteobacteria	Betaproteobacteriales	Burkholderiaceae	Achromobacter	Ambiguous_taxa	P2T5_73	-0.854668	STABLE + INOC + TOLUENE	P2T5_24	-1.43134	STABLE	UP
P. veronii	T5	rep2	3d1805788e68e85485e757c80af00ae7	Bacteria	Proteobacteria	Alphaproteobacteria	Micropepsales	Micropepsaceae	uncultured	uncultured bacterium	P2T5_74	-2.35018	STABLE + INOC + TOLUENE	P2T5_25	-3.66662	STABLE	UP
P. veronii	T5	rep2	6a24da12e08597e4db3ffe3a1eaebfd6	Bacteria	Proteobacteria	Gammaproteobacteria	Betaproteobacteriales	Burkholderiaceae	Achromobacter	Ambiguous_taxa	P2T5_74	-1.15676	STABLE + INOC + TOLUENE	P2T5_25	-1.56325	STABLE	UP
P. veronii	T5	rep3	3d1805788e68e85485e757c80af00ae7	Bacteria	Proteobacteria	Alphaproteobacteria	Micropepsales	Micropepsaceae	uncultured	uncultured bacterium	P2T5_75	-2.43651	STABLE + INOC + TOLUENE	P2T5_26	-3.63106	STABLE	UP
P. veronii	T5	rep3	6a24da12e08597e4db3ffe3a1eaebfd6	Bacteria	Proteobacteria	Gammaproteobacteria	Betaproteobacteriales	Burkholderiaceae	Achromobacter	Ambiguous_taxa	P2T5_75	-1.08942	STABLE + INOC + TOLUENE	P2T5_26	-1.52521	STABLE	UP
P. veronii	T5	rep4	3d1805788e68e85485e757c80af00ae7	Bacteria	Proteobacteria	Alphaproteobacteria	Micropepsales	Micropepsaceae	uncultured	uncultured bacterium	P2T5_76	-2.51575	STABLE + INOC + TOLUENE	P2T5_27	-3.56333	STABLE	UP
P. veronii	T6	rep4	3d1805788e68e85485e757c80af00ae7	Bacteria	Proteobacteria	Alphaproteobacteria	Micropepsales	Micropepsaceae	uncultured	uncultured bacterium	P2T6_76	-2.92161	STABLE + INOC + TOLUENE	P2T6_27	-4.25255	STABLE	UP
P. veronii	T7	rep1	92c7564c63c73c3845a5eba601e9a32d	Bacteria	Firmicutes	Bacilli	Bacillales	Bacillaceae	Bacillus	NA	P2T7_73	-0.802198	STABLE + INOC + TOLUENE	P2T7_24	-1.12639	STABLE	UP
P. veronii	T7	rep1	ffd40ddda79e4db5f7732842326ed141	Bacteria	Firmicutes	Bacilli	Bacillales	Bacillaceae	Bacillus	NA	P2T7_73	-0.639393	STABLE + INOC + TOLUENE	P2T7_24	-0.987941	STABLE	UP
P. veronii	T7	rep2	3d1805788e68e85485e757c80af00ae7	Bacteria	Proteobacteria	Alphaproteobacteria	Micropepsales	Micropepsaceae	uncultured	uncultured bacterium	P2T7_74	-2.44706	STABLE + INOC + TOLUENE	P2T7_25	-3.66254	STABLE	UP
P. veronii	T7	rep2	92c7564c63c73c3845a5eba601e9a32d	Bacteria	Firmicutes	Bacilli	Bacillales	Bacillaceae	Bacillus	NA	P2T7_74	-0.769884	STABLE + INOC + TOLUENE	P2T7_25	-1.17453	STABLE	UP
P. veronii	T7	rep2	ffd40ddda79e4db5f7732842326ed141	Bacteria	Firmicutes	Bacilli	Bacillales	Bacillaceae	Bacillus	NA	P2T7_74	-0.780147	STABLE + INOC + TOLUENE	P2T7_25	-1.05881	STABLE	UP
P. veronii	T8	rep1	1e4a60a291bf09de1b52e5a73d91b50c	Bacteria	Proteobacteria	Gammaproteobacteria	Pseudomonadales	Pseudomonadaceae	Pseudomonas	Pseudomonas putida	P2T8_73	-1.04532	STABLE + INOC + TOLUENE	P2T8_24	-1.42756	STABLE	UP
P. veronii	T8	rep1	6a24da12e08597e4db3ffe3a1eaebfd6	Bacteria	Proteobacteria	Gammaproteobacteria	Betaproteobacteriales	Burkholderiaceae	Achromobacter	Ambiguous_taxa	P2T8_73	-0.905919	STABLE + INOC + TOLUENE	P2T8_24	-1.61034	STABLE	UP
P. veronii	T8	rep1	92c7564c63c73c3845a5eba601e9a32d	Bacteria	Firmicutes	Bacilli	Bacillales	Bacillaceae	Bacillus	NA	P2T8_73	-1.4098	STABLE + INOC + TOLUENE	P2T8_24	-1.97398	STABLE	UP
P. veronii	T8	rep1	ff94dda12f288f5f466a48581e41892f	Bacteria	Actinobacteria	Actinobacteria	Micrococcales	Cellulomonadaceae	Oerskovia	NA	P2T8_73	-1.55577	STABLE + INOC + TOLUENE	P2T8_24	-2.19036	STABLE	UP
P. veronii	T8	rep1	ffd40ddda79e4db5f7732842326ed141	Bacteria	Firmicutes	Bacilli	Bacillales	Bacillaceae	Bacillus	NA	P2T8_73	-1.31963	STABLE + INOC + TOLUENE	P2T8_24	-2.09345	STABLE	UP
P. veronii	T8	rep2	6a24da12e08597e4db3ffe3a1eaebfd6	Bacteria	Proteobacteria	Gammaproteobacteria	Betaproteobacteriales	Burkholderiaceae	Achromobacter	Ambiguous_taxa	P2T8_74	-0.909	STABLE + INOC + TOLUENE	P2T8_25	-1.72263	STABLE	UP
P. veronii	T8	rep3	81d4cbd2c0e19be12fe26594b616b796	Bacteria	Actinobacteria	Actinobacteria	Micrococcales	Cellulomonadaceae	Oerskovia	NA	P2T8_75	-1.7112	STABLE + INOC + TOLUENE	P2T8_26	-2.4901	STABLE	UP
P. veronii	T8	rep3	ffd40ddda79e4db5f7732842326ed141	Bacteria	Firmicutes	Bacilli	Bacillales	Bacillaceae	Bacillus	NA	P2T8_75	-1.14923	STABLE + INOC + TOLUENE	P2T8_26	-1.61682	STABLE	UP
P. veronii	T2	rep1	035547cf85101efe20fd97326514ca73	Bacteria	Planctomycetes	Planctomycetacia	Isosphaerales	Isosphaeraceae	Singulisphaera	NA	P2T2_69	-1.15852	STABLE + TOLUENE	P2T2_73	-2.13347	STABLE + INOC + TOLUENE	DOWN
P. veronii	T2	rep1	05e265bf9a5bfed2d84f748c1832f1c9	Bacteria	Firmicutes	Bacilli	Bacillales	Bacillaceae	Bacillus	Bacillus sp.	P2T2_69	-1.05768	STABLE + TOLUENE	P2T2_73	-2.01493	STABLE + INOC + TOLUENE	DOWN
P. veronii	T2	rep1	1e4a60a291bf09de1b52e5a73d91b50c	Bacteria	Proteobacteria	Gammaproteobacteria	Pseudomonadales	Pseudomonadaceae	Pseudomonas	Pseudomonas putida	P2T2_69	-0.446135	STABLE + TOLUENE	P2T2_73	-1.65867	STABLE + INOC + TOLUENE	DOWN
P. veronii	T2	rep1	6a24da12e08597e4db3ffe3a1eaebfd6	Bacteria	Proteobacteria	Gammaproteobacteria	Betaproteobacteriales	Burkholderiaceae	Achromobacter	Ambiguous_taxa	P2T2_69	-0.902945	STABLE + TOLUENE	P2T2_73	-2.07722	STABLE + INOC + TOLUENE	DOWN
P. veronii	T2	rep1	e899125e175c9393d85bd65c4db7f482	Bacteria	Bacteroidetes	Bacteroidia	Flavobacteriales	Flavobacteriaceae	Flavobacterium	NA	P2T2_69	-1.52869	STABLE + TOLUENE	P2T2_73	-2.74487	STABLE + INOC + TOLUENE	DOWN
P. veronii	T2	rep2	1e4a60a291bf09de1b52e5a73d91b50c	Bacteria	Proteobacteria	Gammaproteobacteria	Pseudomonadales	Pseudomonadaceae	Pseudomonas	Pseudomonas putida	P2T2_70	-0.497053	STABLE + TOLUENE	P2T2_74	-1.61655	STABLE + INOC + TOLUENE	DOWN
P. veronii	T2	rep2	6a24da12e08597e4db3ffe3a1eaebfd6	Bacteria	Proteobacteria	Gammaproteobacteria	Betaproteobacteriales	Burkholderiaceae	Achromobacter	Ambiguous_taxa	P2T2_70	-0.889141	STABLE + TOLUENE	P2T2_74	-2.03827	STABLE + INOC + TOLUENE	DOWN
P. veronii	T2	rep3	05e265bf9a5bfed2d84f748c1832f1c9	Bacteria	Firmicutes	Bacilli	Bacillales	Bacillaceae	Bacillus	Bacillus sp.	P2T2_71	-1.1381	STABLE + TOLUENE	P2T2_75	-2.05781	STABLE + INOC + TOLUENE	DOWN
P. veronii	T2	rep3	1e4a60a291bf09de1b52e5a73d91b50c	Bacteria	Proteobacteria	Gammaproteobacteria	Pseudomonadales	Pseudomonadaceae	Pseudomonas	Pseudomonas putida	P2T2_71	-0.485536	STABLE + TOLUENE	P2T2_75	-1.73802	STABLE + INOC + TOLUENE	DOWN
P. veronii	T2	rep3	6a24da12e08597e4db3ffe3a1eaebfd6	Bacteria	Proteobacteria	Gammaproteobacteria	Betaproteobacteriales	Burkholderiaceae	Achromobacter	Ambiguous_taxa	P2T2_71	-0.820169	STABLE + TOLUENE	P2T2_75	-2.08697	STABLE + INOC + TOLUENE	DOWN
P. veronii	T2	rep3	e899125e175c9393d85bd65c4db7f482	Bacteria	Bacteroidetes	Bacteroidia	Flavobacteriales	Flavobacteriaceae	Flavobacterium	NA	P2T2_71	-1.51609	STABLE + TOLUENE	P2T2_75	-2.61389	STABLE + INOC + TOLUENE	DOWN
P. veronii	T2	rep4	035547cf85101efe20fd97326514ca73	Bacteria	Planctomycetes	Planctomycetacia	Isosphaerales	Isosphaeraceae	Singulisphaera	NA	P2T2_72	-1.22492	STABLE + TOLUENE	P2T2_76	-2.19759	STABLE + INOC + TOLUENE	DOWN
P. veronii	T2	rep4	1e4a60a291bf09de1b52e5a73d91b50c	Bacteria	Proteobacteria	Gammaproteobacteria	Pseudomonadales	Pseudomonadaceae	Pseudomonas	Pseudomonas putida	P2T2_72	-0.445306	STABLE + TOLUENE	P2T2_76	-1.77194	STABLE + INOC + TOLUENE	DOWN
P. veronii	T2	rep4	6a24da12e08597e4db3ffe3a1eaebfd6	Bacteria	Proteobacteria	Gammaproteobacteria	Betaproteobacteriales	Burkholderiaceae	Achromobacter	Ambiguous_taxa	P2T2_72	-0.831387	STABLE + TOLUENE	P2T2_76	-2.20402	STABLE + INOC + TOLUENE	DOWN
P. veronii	T3	rep1	035547cf85101efe20fd97326514ca73	Bacteria	Planctomycetes	Planctomycetacia	Isosphaerales	Isosphaeraceae	Singulisphaera	NA	P2T3_69	-1.2294	STABLE + TOLUENE	P2T3_73	-2.15757	STABLE + INOC + TOLUENE	DOWN
P. veronii	T3	rep1	05e265bf9a5bfed2d84f748c1832f1c9	Bacteria	Firmicutes	Bacilli	Bacillales	Bacillaceae	Bacillus	Bacillus sp.	P2T3_69	-0.84256	STABLE + TOLUENE	P2T3_73	-1.78321	STABLE + INOC + TOLUENE	DOWN
P. veronii	T3	rep1	2ccf8c15bc7a0089b43173767403516d	Bacteria	Proteobacteria	Alphaproteobacteria	Rhizobiales	Devosiaceae	Devosia	NA	P2T3_69	-1.443	STABLE + TOLUENE	P2T3_73	-2.57716	STABLE + INOC + TOLUENE	DOWN
P. veronii	T3	rep1	635dd80f855001dda3a96ece2133f96f	Bacteria	Verrucomicrobia	Verrucomicrobiae	Verrucomicrobiales	Verrucomicrobiaceae	Roseimicrobium	NA	P2T3_69	-1.36022	STABLE + TOLUENE	P2T3_73	-2.54463	STABLE + INOC + TOLUENE	DOWN
P. veronii	T3	rep1	6a24da12e08597e4db3ffe3a1eaebfd6	Bacteria	Proteobacteria	Gammaproteobacteria	Betaproteobacteriales	Burkholderiaceae	Achromobacter	Ambiguous_taxa	P2T3_69	-0.494267	STABLE + TOLUENE	P2T3_73	-1.857	STABLE + INOC + TOLUENE	DOWN
P. veronii	T3	rep2	6a24da12e08597e4db3ffe3a1eaebfd6	Bacteria	Proteobacteria	Gammaproteobacteria	Betaproteobacteriales	Burkholderiaceae	Achromobacter	Ambiguous_taxa	P2T3_70	-0.512109	STABLE + TOLUENE	P2T3_74	-1.19395	STABLE + INOC + TOLUENE	DOWN
P. veronii	T5	rep1	109d937ad3e23afb271767755c43532c	Bacteria	Planctomycetes	Planctomycetacia	Planctomycetales	Rubinisphaeraceae	SH-PL14	uncultured bacterium	P2T5_69	-1.28378	STABLE + TOLUENE	P2T5_73	-2.63754	STABLE + INOC + TOLUENE	DOWN
P. veronii	T5	rep1	2ccf8c15bc7a0089b43173767403516d	Bacteria	Proteobacteria	Alphaproteobacteria	Rhizobiales	Devosiaceae	Devosia	NA	P2T5_69	-1.41494	STABLE + TOLUENE	P2T5_73	-2.97499	STABLE + INOC + TOLUENE	DOWN
P. veronii	T5	rep1	cc4bb313d6ff58a24ed2f64d3a45bc96	Bacteria	Proteobacteria	Gammaproteobacteria	Xanthomonadales	Xanthomonadaceae	Stenotrophomonas	Ambiguous_taxa	P2T5_69	-1.38487	STABLE + TOLUENE	P2T5_73	-2.64764	STABLE + INOC + TOLUENE	DOWN
P. veronii	T5	rep2	05e265bf9a5bfed2d84f748c1832f1c9	Bacteria	Firmicutes	Bacilli	Bacillales	Bacillaceae	Bacillus	Bacillus sp.	P2T5_70	-0.765352	STABLE + TOLUENE	P2T5_74	-1.45662	STABLE + INOC + TOLUENE	DOWN
P. veronii	T5	rep2	2ccf8c15bc7a0089b43173767403516d	Bacteria	Proteobacteria	Alphaproteobacteria	Rhizobiales	Devosiaceae	Devosia	NA	P2T5_70	-1.4197	STABLE + TOLUENE	P2T5_74	-3.21396	STABLE + INOC + TOLUENE	DOWN
P. veronii	T5	rep2	6a24da12e08597e4db3ffe3a1eaebfd6	Bacteria	Proteobacteria	Gammaproteobacteria	Betaproteobacteriales	Burkholderiaceae	Achromobacter	Ambiguous_taxa	P2T5_70	-0.538847	STABLE + TOLUENE	P2T5_74	-1.15676	STABLE + INOC + TOLUENE	DOWN
P. veronii	T5	rep2	9041ac831d4244db770c6087b481f06c	Bacteria	Proteobacteria	Alphaproteobacteria	Rhizobiales	Xanthobacteraceae	NA	NA	P2T5_70	-1.93056	STABLE + TOLUENE	P2T5_74	-3.42481	STABLE + INOC + TOLUENE	DOWN
P. veronii	T5	rep3	109d937ad3e23afb271767755c43532c	Bacteria	Planctomycetes	Planctomycetacia	Planctomycetales	Rubinisphaeraceae	SH-PL14	uncultured bacterium	P2T5_71	-1.10003	STABLE + TOLUENE	P2T5_75	-2.08034	STABLE + INOC + TOLUENE	DOWN
P. veronii	T5	rep4	05e265bf9a5bfed2d84f748c1832f1c9	Bacteria	Firmicutes	Bacilli	Bacillales	Bacillaceae	Bacillus	Bacillus sp.	P2T5_72	-0.817082	STABLE + TOLUENE	P2T5_76	-1.54727	STABLE + INOC + TOLUENE	DOWN
P. veronii	T5	rep4	2ccf8c15bc7a0089b43173767403516d	Bacteria	Proteobacteria	Alphaproteobacteria	Rhizobiales	Devosiaceae	Devosia	NA	P2T5_72	-1.49816	STABLE + TOLUENE	P2T5_76	-3.0864	STABLE + INOC + TOLUENE	DOWN
P. veronii	T5	rep4	6a24da12e08597e4db3ffe3a1eaebfd6	Bacteria	Proteobacteria	Gammaproteobacteria	Betaproteobacteriales	Burkholderiaceae	Achromobacter	Ambiguous_taxa	P2T5_72	-0.56917	STABLE + TOLUENE	P2T5_76	-1.28706	STABLE + INOC + TOLUENE	DOWN
P. veronii	T6	rep3	b6e018cde3c167d872b277c849887bfb	Bacteria	Proteobacteria	Alphaproteobacteria	Rhizobiales	Rhizobiaceae	Ensifer	NA	P2T6_71	-1.27746	STABLE + TOLUENE	P2T6_75	-2.23532	STABLE + INOC + TOLUENE	DOWN
P. veronii	T7	rep1	3d1805788e68e85485e757c80af00ae7	Bacteria	Proteobacteria	Alphaproteobacteria	Micropepsales	Micropepsaceae	uncultured	uncultured bacterium	P2T7_69	-1.69035	STABLE + TOLUENE	P2T7_73	-3.04578	STABLE + INOC + TOLUENE	DOWN
P. veronii	T7	rep1	6a24da12e08597e4db3ffe3a1eaebfd6	Bacteria	Proteobacteria	Gammaproteobacteria	Betaproteobacteriales	Burkholderiaceae	Achromobacter	Ambiguous_taxa	P2T7_69	-0.895969	STABLE + TOLUENE	P2T7_73	-1.73873	STABLE + INOC + TOLUENE	DOWN
P. veronii	T7	rep1	94effe4219031e19255e1e62ed179029	Bacteria	Proteobacteria	Alphaproteobacteria	Sphingomonadales	Sphingomonadaceae	Altererythrobacter	uncultured bacterium	P2T7_69	-1.77292	STABLE + TOLUENE	P2T7_73	-3.01497	STABLE + INOC + TOLUENE	DOWN
P. veronii	T7	rep1	cc4bb313d6ff58a24ed2f64d3a45bc96	Bacteria	Proteobacteria	Gammaproteobacteria	Xanthomonadales	Xanthomonadaceae	Stenotrophomonas	Ambiguous_taxa	P2T7_69	-1.47474	STABLE + TOLUENE	P2T7_73	-2.84891	STABLE + INOC + TOLUENE	DOWN
P. veronii	T7	rep1	ecca4b732c7b8de68f14835f540458db	Bacteria	Proteobacteria	Alphaproteobacteria	Sphingomonadales	Sphingomonadaceae	Sphingopyxis	NA	P2T7_69	-1.65685	STABLE + TOLUENE	P2T7_73	-2.94887	STABLE + INOC + TOLUENE	DOWN
P. veronii	T7	rep2	94effe4219031e19255e1e62ed179029	Bacteria	Proteobacteria	Alphaproteobacteria	Sphingomonadales	Sphingomonadaceae	Altererythrobacter	uncultured bacterium	P2T7_70	-1.71146	STABLE + TOLUENE	P2T7_74	-2.96578	STABLE + INOC + TOLUENE	DOWN
P. veronii	T7	rep2	ecca4b732c7b8de68f14835f540458db	Bacteria	Proteobacteria	Alphaproteobacteria	Sphingomonadales	Sphingomonadaceae	Sphingopyxis	NA	P2T7_70	-1.57628	STABLE + TOLUENE	P2T7_74	-2.74394	STABLE + INOC + TOLUENE	DOWN
P. veronii	T7	rep3	3d1805788e68e85485e757c80af00ae7	Bacteria	Proteobacteria	Alphaproteobacteria	Micropepsales	Micropepsaceae	uncultured	uncultured bacterium	P2T7_71	-1.54496	STABLE + TOLUENE	P2T7_75	-2.65257	STABLE + INOC + TOLUENE	DOWN
P. veronii	T7	rep3	544e80d14a28e508d922475599c29c97	Bacteria	Firmicutes	Bacilli	Bacillales	Paenibacillaceae	Paenibacillus	NA	P2T7_71	-2.40901	STABLE + TOLUENE	P2T7_75	-4.18191	STABLE + INOC + TOLUENE	DOWN
P. veronii	T7	rep3	94effe4219031e19255e1e62ed179029	Bacteria	Proteobacteria	Alphaproteobacteria	Sphingomonadales	Sphingomonadaceae	Altererythrobacter	uncultured bacterium	P2T7_71	-1.7302	STABLE + TOLUENE	P2T7_75	-2.93068	STABLE + INOC + TOLUENE	DOWN
P. veronii	T7	rep4	94effe4219031e19255e1e62ed179029	Bacteria	Proteobacteria	Alphaproteobacteria	Sphingomonadales	Sphingomonadaceae	Altererythrobacter	uncultured bacterium	P2T7_72	-1.6769	STABLE + TOLUENE	P2T7_76	-2.85115	STABLE + INOC + TOLUENE	DOWN
P. veronii	T8	rep1	05e265bf9a5bfed2d84f748c1832f1c9	Bacteria	Firmicutes	Bacilli	Bacillales	Bacillaceae	Bacillus	Bacillus sp.	P2T8_69	-0.851457	STABLE + TOLUENE	P2T8_73	-1.61756	STABLE + INOC + TOLUENE	DOWN
P. veronii	T8	rep2	05e265bf9a5bfed2d84f748c1832f1c9	Bacteria	Firmicutes	Bacilli	Bacillales	Bacillaceae	Bacillus	Bacillus sp.	P2T8_70	-0.838812	STABLE + TOLUENE	P2T8_74	-1.60845	STABLE + INOC + TOLUENE	DOWN
P. veronii	T8	rep3	05e265bf9a5bfed2d84f748c1832f1c9	Bacteria	Firmicutes	Bacilli	Bacillales	Bacillaceae	Bacillus	Bacillus sp.	P2T8_71	-0.92945	STABLE + TOLUENE	P2T8_75	-2.04159	STABLE + INOC + TOLUENE	DOWN
P. veronii	T8	rep3	109d937ad3e23afb271767755c43532c	Bacteria	Planctomycetes	Planctomycetacia	Planctomycetales	Rubinisphaeraceae	SH-PL14	uncultured bacterium	P2T8_71	-1.25886	STABLE + TOLUENE	P2T8_75	-2.62701	STABLE + INOC + TOLUENE	DOWN
P. veronii	T8	rep3	1e4a60a291bf09de1b52e5a73d91b50c	Bacteria	Proteobacteria	Gammaproteobacteria	Pseudomonadales	Pseudomonadaceae	Pseudomonas	Pseudomonas putida	P2T8_71	-0.725401	STABLE + TOLUENE	P2T8_75	-1.64626	STABLE + INOC + TOLUENE	DOWN
P. veronii	T8	rep3	635dd80f855001dda3a96ece2133f96f	Bacteria	Verrucomicrobia	Verrucomicrobiae	Verrucomicrobiales	Verrucomicrobiaceae	Roseimicrobium	NA	P2T8_71	-1.30748	STABLE + TOLUENE	P2T8_75	-2.33056	STABLE + INOC + TOLUENE	DOWN
P. veronii	T8	rep3	68b75419a0f4fa48c514e122f7490c39	Bacteria	Proteobacteria	Gammaproteobacteria	Betaproteobacteriales	Burkholderiaceae	NA	NA	P2T8_71	-2.09732	STABLE + TOLUENE	P2T8_75	-3.74095	STABLE + INOC + TOLUENE	DOWN
P. veronii	T8	rep3	b6e018cde3c167d872b277c849887bfb	Bacteria	Proteobacteria	Alphaproteobacteria	Rhizobiales	Rhizobiaceae	Ensifer	NA	P2T8_71	-1.20855	STABLE + TOLUENE	P2T8_75	-2.27923	STABLE + INOC + TOLUENE	DOWN
P. veronii	T1	rep1	d3d18a04ad01f8be61515eed81a1cdd0	Bacteria	Proteobacteria	Alphaproteobacteria	Caulobacterales	Caulobacteraceae	Brevundimonas	NA	P2T1_69	-1.22222	STABLE + TOLUENE	P2T1_73	-0.915817	STABLE + INOC + TOLUENE	UP
P. veronii	T1	rep2	92c7564c63c73c3845a5eba601e9a32d	Bacteria	Firmicutes	Bacilli	Bacillales	Bacillaceae	Bacillus	NA	P2T1_70	-2.04994	STABLE + TOLUENE	P2T1_74	-1.31871	STABLE + INOC + TOLUENE	UP
P. veronii	T1	rep2	ffd40ddda79e4db5f7732842326ed141	Bacteria	Firmicutes	Bacilli	Bacillales	Bacillaceae	Bacillus	NA	P2T1_70	-2.0249	STABLE + TOLUENE	P2T1_74	-1.24145	STABLE + INOC + TOLUENE	UP
P. veronii	T3	rep1	e899125e175c9393d85bd65c4db7f482	Bacteria	Bacteroidetes	Bacteroidia	Flavobacteriales	Flavobacteriaceae	Flavobacterium	NA	P2T3_69	-4.29573	STABLE + TOLUENE	P2T3_73	-2.58201	STABLE + INOC + TOLUENE	UP
P. veronii	T3	rep2	109d937ad3e23afb271767755c43532c	Bacteria	Planctomycetes	Planctomycetacia	Planctomycetales	Rubinisphaeraceae	SH-PL14	uncultured bacterium	P2T3_70	-2.31902	STABLE + TOLUENE	P2T3_74	-1.5911	STABLE + INOC + TOLUENE	UP
P. veronii	T3	rep2	1e4a60a291bf09de1b52e5a73d91b50c	Bacteria	Proteobacteria	Gammaproteobacteria	Pseudomonadales	Pseudomonadaceae	Pseudomonas	Pseudomonas putida	P2T3_70	-1.50381	STABLE + TOLUENE	P2T3_74	-1.06309	STABLE + INOC + TOLUENE	UP
P. veronii	T3	rep2	2de2a3937350b6a8447cbc82135d8525	Bacteria	Bacteroidetes	Bacteroidia	Chitinophagales	Chitinophagaceae	Ferruginibacter	uncultured bacterium	P2T3_70	-4.02446	STABLE + TOLUENE	P2T3_74	-2.82584	STABLE + INOC + TOLUENE	UP
P. veronii	T3	rep2	d3d18a04ad01f8be61515eed81a1cdd0	Bacteria	Proteobacteria	Alphaproteobacteria	Caulobacterales	Caulobacteraceae	Brevundimonas	NA	P2T3_70	-2.77221	STABLE + TOLUENE	P2T3_74	-1.99052	STABLE + INOC + TOLUENE	UP
P. veronii	T5	rep1	035547cf85101efe20fd97326514ca73	Bacteria	Planctomycetes	Planctomycetacia	Isosphaerales	Isosphaeraceae	Singulisphaera	NA	P2T5_69	-3.16602	STABLE + TOLUENE	P2T5_73	-2.08151	STABLE + INOC + TOLUENE	UP
P. veronii	T5	rep1	1e4a60a291bf09de1b52e5a73d91b50c	Bacteria	Proteobacteria	Gammaproteobacteria	Pseudomonadales	Pseudomonadaceae	Pseudomonas	Pseudomonas putida	P2T5_69	-1.98394	STABLE + TOLUENE	P2T5_73	-0.826932	STABLE + INOC + TOLUENE	UP
P. veronii	T5	rep1	6094b4959bd35985d31e7477c7b23675	Bacteria	Planctomycetes	Planctomycetacia	Isosphaerales	Isosphaeraceae	Singulisphaera	NA	P2T5_69	-3.54623	STABLE + TOLUENE	P2T5_73	-2.40387	STABLE + INOC + TOLUENE	UP
P. veronii	T5	rep1	8bd5bdefef094cfb4943ceaa773893bf	Bacteria	Bacteroidetes	Bacteroidia	Sphingobacteriales	Sphingobacteriaceae	Pedobacter	NA	P2T5_69	-3.05487	STABLE + TOLUENE	P2T5_73	-2.09561	STABLE + INOC + TOLUENE	UP
P. veronii	T5	rep2	1e4a60a291bf09de1b52e5a73d91b50c	Bacteria	Proteobacteria	Gammaproteobacteria	Pseudomonadales	Pseudomonadaceae	Pseudomonas	Pseudomonas putida	P2T5_70	-2.47065	STABLE + TOLUENE	P2T5_74	-1.25731	STABLE + INOC + TOLUENE	UP
P. veronii	T5	rep2	6094b4959bd35985d31e7477c7b23675	Bacteria	Planctomycetes	Planctomycetacia	Isosphaerales	Isosphaeraceae	Singulisphaera	NA	P2T5_70	-3.54069	STABLE + TOLUENE	P2T5_74	-2.27868	STABLE + INOC + TOLUENE	UP
P. veronii	T5	rep2	bc89391d31f7b19c06ec9c6966644268	Bacteria	Bacteroidetes	Bacteroidia	Chitinophagales	Chitinophagaceae	Chitinophaga	NA	P2T5_70	-3.48954	STABLE + TOLUENE	P2T5_74	-2.18333	STABLE + INOC + TOLUENE	UP
P. veronii	T5	rep3	035547cf85101efe20fd97326514ca73	Bacteria	Planctomycetes	Planctomycetacia	Isosphaerales	Isosphaeraceae	Singulisphaera	NA	P2T5_71	-2.943	STABLE + TOLUENE	P2T5_75	-1.57361	STABLE + INOC + TOLUENE	UP
P. veronii	T5	rep3	1e4a60a291bf09de1b52e5a73d91b50c	Bacteria	Proteobacteria	Gammaproteobacteria	Pseudomonadales	Pseudomonadaceae	Pseudomonas	Pseudomonas putida	P2T5_71	-2.32871	STABLE + TOLUENE	P2T5_75	-1.12575	STABLE + INOC + TOLUENE	UP
P. veronii	T5	rep3	6094b4959bd35985d31e7477c7b23675	Bacteria	Planctomycetes	Planctomycetacia	Isosphaerales	Isosphaeraceae	Singulisphaera	NA	P2T5_71	-3.40789	STABLE + TOLUENE	P2T5_75	-2.19176	STABLE + INOC + TOLUENE	UP
P. veronii	T5	rep4	1e4a60a291bf09de1b52e5a73d91b50c	Bacteria	Proteobacteria	Gammaproteobacteria	Pseudomonadales	Pseudomonadaceae	Pseudomonas	Pseudomonas putida	P2T5_72	-2.32188	STABLE + TOLUENE	P2T5_76	-1.31061	STABLE + INOC + TOLUENE	UP
P. veronii	T5	rep4	bc89391d31f7b19c06ec9c6966644268	Bacteria	Bacteroidetes	Bacteroidia	Chitinophagales	Chitinophagaceae	Chitinophaga	NA	P2T5_72	-3.68737	STABLE + TOLUENE	P2T5_76	-2.31333	STABLE + INOC + TOLUENE	UP
P. veronii	T6	rep2	bc89391d31f7b19c06ec9c6966644268	Bacteria	Bacteroidetes	Bacteroidia	Chitinophagales	Chitinophagaceae	Chitinophaga	NA	P2T6_70	-3.91334	STABLE + TOLUENE	P2T6_74	-2.44343	STABLE + INOC + TOLUENE	UP
P. veronii	T6	rep3	1e4a60a291bf09de1b52e5a73d91b50c	Bacteria	Proteobacteria	Gammaproteobacteria	Pseudomonadales	Pseudomonadaceae	Pseudomonas	Pseudomonas putida	P2T6_71	-2.35595	STABLE + TOLUENE	P2T6_75	-1.70887	STABLE + INOC + TOLUENE	UP
P. veronii	T6	rep4	1e4a60a291bf09de1b52e5a73d91b50c	Bacteria	Proteobacteria	Gammaproteobacteria	Pseudomonadales	Pseudomonadaceae	Pseudomonas	Pseudomonas putida	P2T6_72	-2.13436	STABLE + TOLUENE	P2T6_76	-1.38615	STABLE + INOC + TOLUENE	UP
P. veronii	T6	rep4	2de2a3937350b6a8447cbc82135d8525	Bacteria	Bacteroidetes	Bacteroidia	Chitinophagales	Chitinophagaceae	Ferruginibacter	uncultured bacterium	P2T6_72	-4.29121	STABLE + TOLUENE	P2T6_76	-3.02882	STABLE + INOC + TOLUENE	UP
P. veronii	T6	rep4	f0e21151e9ffc8039d7ceae64d0a1e09	Bacteria	Bacteroidetes	Bacteroidia	Flavobacteriales	Flavobacteriaceae	Flavobacterium	NA	P2T6_72	-3.41615	STABLE + TOLUENE	P2T6_76	-2.39737	STABLE + INOC + TOLUENE	UP
P. veronii	T7	rep1	2de2a3937350b6a8447cbc82135d8525	Bacteria	Bacteroidetes	Bacteroidia	Chitinophagales	Chitinophagaceae	Ferruginibacter	uncultured bacterium	P2T7_69	-4.40941	STABLE + TOLUENE	P2T7_73	-3.03319	STABLE + INOC + TOLUENE	UP
P. veronii	T7	rep1	ffd40ddda79e4db5f7732842326ed141	Bacteria	Firmicutes	Bacilli	Bacillales	Bacillaceae	Bacillus	NA	P2T7_69	-0.802848	STABLE + TOLUENE	P2T7_73	-0.639393	STABLE + INOC + TOLUENE	UP
P. veronii	T7	rep2	d3d18a04ad01f8be61515eed81a1cdd0	Bacteria	Proteobacteria	Alphaproteobacteria	Caulobacterales	Caulobacteraceae	Brevundimonas	NA	P2T7_70	-2.4267	STABLE + TOLUENE	P2T7_74	-1.52159	STABLE + INOC + TOLUENE	UP
P. veronii	T7	rep4	d3d18a04ad01f8be61515eed81a1cdd0	Bacteria	Proteobacteria	Alphaproteobacteria	Caulobacterales	Caulobacteraceae	Brevundimonas	NA	P2T7_72	-2.6527	STABLE + TOLUENE	P2T7_76	-1.60174	STABLE + INOC + TOLUENE	UP
P. veronii	T8	rep1	1e4a60a291bf09de1b52e5a73d91b50c	Bacteria	Proteobacteria	Gammaproteobacteria	Pseudomonadales	Pseudomonadaceae	Pseudomonas	Pseudomonas putida	P2T8_69	-1.67462	STABLE + TOLUENE	P2T8_73	-1.04532	STABLE + INOC + TOLUENE	UP
P. veronii	T8	rep1	d3d18a04ad01f8be61515eed81a1cdd0	Bacteria	Proteobacteria	Alphaproteobacteria	Caulobacterales	Caulobacteraceae	Brevundimonas	NA	P2T8_69	-3.34723	STABLE + TOLUENE	P2T8_73	-2.04532	STABLE + INOC + TOLUENE	UP
P. veronii	T8	rep2	1e4a60a291bf09de1b52e5a73d91b50c	Bacteria	Proteobacteria	Gammaproteobacteria	Pseudomonadales	Pseudomonadaceae	Pseudomonas	Pseudomonas putida	P2T8_70	-1.6499	STABLE + TOLUENE	P2T8_74	-0.961232	STABLE + INOC + TOLUENE	UP
P. veronii	T8	rep2	96cef1243a69c735af58ef3014ca6657	Bacteria	Proteobacteria	Alphaproteobacteria	Sphingomonadales	Sphingomonadaceae	Sphingomonas	NA	P2T8_70	-4.00279	STABLE + TOLUENE	P2T8_74	-2.55792	STABLE + INOC + TOLUENE	UP
P. veronii	T8	rep2	bc89391d31f7b19c06ec9c6966644268	Bacteria	Bacteroidetes	Bacteroidia	Chitinophagales	Chitinophagaceae	Chitinophaga	NA	P2T8_70	-4.26603	STABLE + TOLUENE	P2T8_74	-2.49821	STABLE + INOC + TOLUENE	UP
P. veronii	T8	rep3	81d4cbd2c0e19be12fe26594b616b796	Bacteria	Actinobacteria	Actinobacteria	Micrococcales	Cellulomonadaceae	Oerskovia	NA	P2T8_71	-2.99053	STABLE + TOLUENE	P2T8_75	-1.7112	STABLE + INOC + TOLUENE	UP
P. veronii	T8	rep3	85042f5c51b042788f0d0de66a67c6ac	Bacteria	Firmicutes	Bacilli	Bacillales	Paenibacillaceae	Paenibacillus	NA	P2T8_71	-4.5134	STABLE + TOLUENE	P2T8_75	-3.14385	STABLE + INOC + TOLUENE	UP
P. veronii	T8	rep3	8ee8efa04dd458e32c0a4a5bb0134d56	Bacteria	Actinobacteria	Actinobacteria	Micrococcales	Promicromonosporaceae	Cellulosimicrobium	NA	P2T8_71	-2.90062	STABLE + TOLUENE	P2T8_75	-1.96214	STABLE + INOC + TOLUENE	UP
P. veronii	T8	rep3	d3d18a04ad01f8be61515eed81a1cdd0	Bacteria	Proteobacteria	Alphaproteobacteria	Caulobacterales	Caulobacteraceae	Brevundimonas	NA	P2T8_71	-3.78641	STABLE + TOLUENE	P2T8_75	-2.56618	STABLE + INOC + TOLUENE	UP
