# Supplementary material for: Niche availability and competitive loss by facilitation control proliferation of bacterial strains intended for soil microbiome interventions
Source: Nat Commun. 2024 Mar 22;15:2557. doi: 10.1038/s41467-024-46933-1 (PMC10959995; doi:10.1038/s41467-024-46933-1)
Supplement: Supplementary file 7 — Supplementary Data 4 [file 41467_2024_46933_MOESM7_ESM.xlsx]

## Sheet: Sheet1
Supplementary Data 4		Diversity measures of bead communities after 48 h incubation
			All reads					Reads > 10
TREATMENT	INOCULANT	SAMPLE NAME	Shannon_effective	Shannon_entropy	Simpson_concentration	Simpson_effective	Richness	Shannon_effective	Shannon_entropy	Simpson_concentration	Simpson_effective	Richness
SOIL EXTRACT	P. veronii	Sample_1_4	36	3.58298	0.0655582	15	238	35	3.56298	0.065558	15	204
SOIL EXTRACT	P. veronii	Sample_1_5	44	3.78669	0.0544585	18	303	43	3.75051	0.0544582	18	235
SOIL EXTRACT	P. veronii	Sample_1_6	33	3.49737	0.0714203	14	192	33	3.48766	0.0714202	14	176
SOIL EXTRACT	NONE	Sample_1_7	34	3.53857	0.0670412	15	256	34	3.52018	0.067041	15	217
SOIL EXTRACT	NONE	Sample_1_8	34	3.52963	0.0618268	16	169	34	3.52303	0.0618267	16	155
SOIL EXTRACT	NONE	Sample_1_9	36	3.56981	0.0716641	14	261	35	3.54704	0.0716639	14	217
TOLUENE	P. veronii	Sample_1_12	14	2.67048	0.111313	9	94	14	2.66764	0.111313	9	87
TOLUENE	P. veronii	Sample_1_13	15	2.71963	0.0997417	10	78	15	2.71845	0.0997417	10	74
TOLUENE	P. veronii	Sample_1_14	13	2.57112	0.120943	8	54	13	2.57101	0.120943	8	53
TOLUENE	NONE	Sample_1_15	11	2.3756	0.155349	6	132	11	2.36012	0.155349	6	102
TOLUENE	NONE	Sample_1_16	10	2.34955	0.158952	6	184	10	2.31713	0.158952	6	113
TOLUENE	NONE	Sample_1_17	13	2.53883	0.142726	7	185	12	2.50136	0.142725	7	115
MIXED CARBON	P. veronii	Sample_1_20	24	3.17044	0.0851279	12	114	24	3.16844	0.0851279	12	109
MIXED CARBON	P. veronii	Sample_1_21	23	3.14838	0.0929817	11	126	23	3.1468	0.0929817	11	123
MIXED CARBON	P. veronii	Sample_1_22	25	3.21126	0.081305	12	148	25	3.2058	0.081305	12	139
MIXED CARBON	NONE	Sample_1_23	25	3.2198	0.0912576	11	123	25	3.21577	0.0912576	11	116
MIXED CARBON	NONE	Sample_1_24	28	3.34251	0.0806985	12	131	28	3.33434	0.0806984	12	117
MIXED CARBON	NONE	Sample_1_25	23	3.12668	0.0995763	10	120	23	3.12255	0.0995763	10	113
MIXED CARBON	E. coli	Sample_1_28	23	3.15131	0.0684656	15	81	23	3.15098	0.0684656	15	79
MIXED CARBON	E. coli	Sample_1_29	25	3.2276	0.0622923	16	95	25	3.22035	0.0622922	16	83
MIXED CARBON	E. coli	Sample_1_30	23	3.14541	0.0715661	14	95	23	3.13756	0.0715661	14	81
MIXED CARBON	NONE	Sample_1_31	23	3.13136	0.079648	13	92	23	3.12578	0.0796479	13	84
MIXED CARBON	NONE	Sample_1_32	22	3.10154	0.0879836	11	98	22	3.0952	0.0879835	11	87
MIXED CARBON	NONE	Sample_1_33	25	3.22163	0.0594296	17	68	25	3.22163	0.0594296	17	68
MIXED CARBON	E. coli	Sample_1_36	25	3.23392	0.078395	13	86	25	3.23276	0.078395	13	84
MIXED CARBON	E. coli	Sample_1_37	24	3.18498	0.0903965	11	100	24	3.18149	0.0903965	11	94
MIXED CARBON	E. coli	Sample_1_38	26	3.25189	0.0747674	13	86	26	3.24821	0.0747674	13	81
MIXED CARBON	NONE	Sample_1_39	28	3.3154	0.0656825	15	88	27	3.3126	0.0656825	15	83
MIXED CARBON	NONE	Sample_1_40	29	3.37014	0.0634162	16	110	29	3.36589	0.0634162	16	100
MIXED CARBON	NONE	Sample_1_41	28	3.3412	0.0636707	16	111	28	3.33244	0.0636706	16	95
