# Supplementary material for: Niche availability and competitive loss by facilitation control proliferation of bacterial strains intended for soil microbiome interventions
Source: Nat Commun. 2024 Mar 22;15:2557. doi: 10.1038/s41467-024-46933-1 (PMC10959995; doi:10.1038/s41467-024-46933-1)
Supplement: Supplementary file 8 — Supplementary Data 5 [file 41467_2024_46933_MOESM8_ESM.xlsx]

## Sheet: Sheet1
Supplementary Data 5	Taxa outliers in inoculant-soil cell paired bead incubations														mattest	mafdr
										mattest	mafdr				two-sided	multiple test correction
ASV	TREATMENT	INOCULANT PAIR	Kingdom	Phylum	Class	Order	Family	Genus	Species	P_value	adj_P	fold-change	read proportion up	read proportion down
fc9fc170a9dfbf03a05f3b399893dde4	Toluene	P. veronii	Bacteria	Bacteroidetes	Bacteroidia	Sphingobacteriales	Sphingobacteriaceae	Sphingobacterium	NA	0.0128246	0.0215701	9.04	0.000333518	0.00017871
acb2746b5fc70e88e5ca46b3187970fb	Toluene	P. veronii	Bacteria	Proteobacteria	Gammaproteobacteria	Pseudomonadales	Pseudomonadaceae	Pseudomonas	NA	0.000965167	0.00172298	34063.3	0.0150806	2.14452e-06
21fe7e0a13a99e5b6aad6e5afbaba760	Toluene	P. veronii	Bacteria	Proteobacteria	Gammaproteobacteria	Pseudomonadales	Pseudomonadaceae	Pseudomonas	NA	1.31012e-06	2.35687e-06	1.22811e+06	0.543711	2.14452e-06
116a61849ed09499cd16f5e5c3aa1dbe	Toluene	P. veronii	Bacteria	Proteobacteria	Gammaproteobacteria	Pseudomonadales	Pseudomonadaceae	Pseudomonas	NA	0.00515515	0.0089733	41.2183	0.168554	0.0198082
f1227a8ca65342621a37ff203e64e323	Toluene	P. veronii	Bacteria	Proteobacteria	Gammaproteobacteria	Pseudomonadales	Pseudomonadaceae	Pseudomonas	NA	0.000640459	0.00114626	30320	0.0134234	2.14452e-06
81406381129b15671f4591cb9dfeba9c	Toluene	P. veronii	Bacteria	Proteobacteria	Gammaproteobacteria	Pseudomonadales	Pseudomonadaceae	Pseudomonas	NA	0.000321647	0.000577145	319173	0.141305	2.14452e-06
328849739f314bab35eff4cba6a01223	Toluene	P. veronii	Bacteria	Proteobacteria	Gammaproteobacteria	Pseudomonadales	Pseudomonadaceae	Pseudomonas	Ambiguous_taxa	0.0324677	0.0517408	373.667	0.000165431	2.14452e-06
b45fcae401b273f8eb907d5461fe2d7c	Toluene	P. veronii	Bacteria	Proteobacteria	Gammaproteobacteria	Xanthomonadales	Xanthomonadaceae	Stenotrophomonas	NA	0.0255093	0.0416016	13.6782	0.00052684	0.000186573
22383230c7eff72efc7d0911256ff988	Toluene	P. veronii	Bacteria	Proteobacteria	Gammaproteobacteria	Betaproteobacteriales	Burkholderiaceae	Comamonas	uncultured bacterium	0.0349285	0.0548309	9223.67	0.00408353	2.14452e-06
8f68f709d9f4f206d23e8d91affe9e3b	Toluene	P. veronii	Bacteria	Proteobacteria	Alphaproteobacteria	Caulobacterales	Caulobacteraceae	Brevundimonas	NA	0.0316526	0.0507897	430.333	0.000190518	2.14452e-06
1ebc1962d0a7f1ec60eae81450f630b2	Toluene	P. veronii	Bacteria	Proteobacteria	Alphaproteobacteria	Caulobacterales	Caulobacteraceae	Brevundimonas	NA	0.0244095	0.0400889	9.375	4.42723e-05	2.28749e-05
005f088cd7ca3aa036605931d7c7e9e1	Toluene	P. veronii	Bacteria	Actinobacteria	Actinobacteria	Propionibacteriales	Nocardioidaceae	Nocardioides	uncultured bacterium	0.0054494	0.0094619	0.03	4.42723e-07	7.1484e-05
f358f67f89ac59cdcb671c5f6e84c9c3	Toluene	P. veronii	Bacteria	Actinobacteria	Actinobacteria	Micrococcales	Micrococcaceae	Paenarthrobacter	NA	0.0320721	0.0513448	0.00623701	4.42723e-07	0.000343838
e4a44d5c7bb2013bf034fcccde30be3c	Toluene	P. veronii	Bacteria	Bacteroidetes	Bacteroidia	Flavobacteriales	Weeksellaceae	Chryseobacterium	NA	0.00642329	0.0111252	0.0115385	4.42723e-07	0.000185858
c71d14e8c445396b5586b565efd2f085	Toluene	P. veronii	Bacteria	Bacteroidetes	Bacteroidia	Flavobacteriales	Flavobacteriaceae	Flavobacterium	uncultured bacterium	0.0329357	0.0521295	0.037037	4.42723e-07	5.7902e-05
dfc918442d8bd163882a7e98133d8863	Toluene	P. veronii	Bacteria	Bacteroidetes	Bacteroidia	Flavobacteriales	Flavobacteriaceae	Flavobacterium	NA	0.00128829	0.00229394	0.00202703	4.42723e-07	0.00105796
1e4e526b6aa747222f679f66b11c1ca5	Toluene	P. veronii	Bacteria	Bacteroidetes	Bacteroidia	Flavobacteriales	Flavobacteriaceae	Flavobacterium	NA	0.0327849	0.0520088	0.012987	4.42723e-07	0.000165128
b82029f5a01719ecce0331ca2532d1e8	Toluene	P. veronii	Bacteria	Bacteroidetes	Bacteroidia	Flavobacteriales	Flavobacteriaceae	Flavobacterium	Ambiguous_taxa	0.0316431	0.0507897	0.029703	4.42723e-07	7.21988e-05
c7b8c43673ac7edc185920b7399cb270	Toluene	P. veronii	Bacteria	Bacteroidetes	Bacteroidia	Flavobacteriales	Flavobacteriaceae	Flavobacterium	NA	0.0460172	0.0712196	0.037037	4.42723e-07	5.7902e-05
88a9d180a6d3d22db3b40941408cacc2	Toluene	P. veronii	Bacteria	Bacteroidetes	Bacteroidia	Sphingobacteriales	Sphingobacteriaceae	Mucilaginibacter	NA	0.0322223	0.0514672	0.014218	4.42723e-07	0.000150831
2d51bdcd50a2f1e9af6d14999c8b0f5d	Toluene	P. veronii	Bacteria	Bacteroidetes	Bacteroidia	Sphingobacteriales	Sphingobacteriaceae	Pedobacter	Ambiguous_taxa	0.00161074	0.00286081	0.0272727	4.42723e-07	7.86324e-05
bb36f31d5e998d4d6427a964cf056b0d	Toluene	P. veronii	Bacteria	Bacteroidetes	Bacteroidia	Sphingobacteriales	Sphingobacteriaceae	Pedobacter	NA	0.0394119	0.0612683	0.027027	4.42723e-07	7.93472e-05
706618bb92fb58659f5fdefc9779a1bf	Toluene	P. veronii	Bacteria	Bacteroidetes	Bacteroidia	Sphingobacteriales	Sphingobacteriaceae	Pedobacter	NA	0.0340349	0.0536261	0.0247934	4.42723e-07	8.64956e-05
2d2fb209ea9e0c45ba6180d65880294c	Toluene	P. veronii	Bacteria	Firmicutes	Bacilli	Lactobacillales	Streptococcaceae	Streptococcus	uncultured bacterium	0.00192408	0.00340003	0.02	4.42723e-07	0.000107226
9d412e5a5ccbeb680a491c464f600dcd	Toluene	P. veronii	Bacteria	Patescibacteria	Parcubacteria	Candidatus Adlerbacteria	NA	NA	NA	0.0326203	0.0518655	0.0588235	4.42723e-07	3.64568e-05
43bda2a8d6c105f0cdefef164ad49071	Toluene	P. veronii	Bacteria	Proteobacteria	Gammaproteobacteria	Pseudomonadales	Pseudomonadaceae	Pseudomonas	NA	0.0364127	0.0567323	0.0096463	4.42723e-07	0.000222315
554b719350dee2805d87e95e14137d0c	Toluene	P. veronii	Bacteria	Proteobacteria	Gammaproteobacteria	Pseudomonadales	Pseudomonadaceae	Pseudomonas	NA	0.0048608	0.00848209	0.00789474	4.42723e-07	0.000271639
f0d0b25e7a454d98c9fafdc0cad11f48	Toluene	P. veronii	Bacteria	Proteobacteria	Gammaproteobacteria	Pseudomonadales	Pseudomonadaceae	Pseudomonas	Ambiguous_taxa	0.0291704	0.0473511	0.18255	4.01402e-05	0.00106511
7c59e42eabd7f93a4c5bb5a8e24b05e0	Toluene	P. veronii	Bacteria	Proteobacteria	Gammaproteobacteria	Pseudomonadales	Pseudomonadaceae	Pseudomonas	Ambiguous_taxa	0.0129281	0.0216919	0.146699	8.85446e-05	0.00292369
9291a5ec130567e07c550774ad8c1001	Toluene	P. veronii	Bacteria	Proteobacteria	Gammaproteobacteria	Pseudomonadales	Pseudomonadaceae	Pseudomonas	Ambiguous_taxa	0.00353887	0.00619081	0.0136364	4.42723e-07	0.000157265
970bb50f8f03c2d0952c6b4c436d6f6d	Toluene	P. veronii	Bacteria	Proteobacteria	Gammaproteobacteria	Pseudomonadales	Pseudomonadaceae	Pseudomonas	Ambiguous_taxa	0.0363626	0.0567323	0.00665188	4.42723e-07	0.000322393
9dc31f8ad7cb1b85e043f189f28dff1e	Toluene	P. veronii	Bacteria	Proteobacteria	Gammaproteobacteria	Pseudomonadales	Pseudomonadaceae	Pseudomonas	NA	0.00814642	0.0140054	0.00178571	4.42723e-07	0.00120093
177d1cb50a627aad215c1ac83ca5ba2b	Toluene	P. veronii	Bacteria	Proteobacteria	Gammaproteobacteria	Pseudomonadales	Pseudomonadaceae	Pseudomonas	Ambiguous_taxa	0.00839415	0.0143959	0.0103448	4.42723e-07	0.000207304
27dd46173e409a9e9bace2ce26ef2441	Toluene	P. veronii	Bacteria	Proteobacteria	Gammaproteobacteria	Pseudomonadales	Pseudomonadaceae	Pseudomonas	NA	0.0250913	0.0410158	0.146541	0.000137539	0.00454638
83a9a5a56f66ad03e71380bc70cd4990	Toluene	P. veronii	Bacteria	Proteobacteria	Gammaproteobacteria	Pseudomonadales	Pseudomonadaceae	Pseudomonas	NA	0.00675486	0.0116705	0.075	4.42723e-07	2.85936e-05
bf69d33875c7a17ca7e67d5e0f2ebbfa	Toluene	P. veronii	Bacteria	Proteobacteria	Gammaproteobacteria	Pseudomonadales	Pseudomonadaceae	Pseudomonas	NA	0.0143169	0.0239646	0.210066	0.000141671	0.00326682
1fff7253034b264b1073bed721fea290	Toluene	P. veronii	Bacteria	Proteobacteria	Gammaproteobacteria	Pseudomonadales	Pseudomonadaceae	Pseudomonas	NA	0.0339103	0.0535507	0.00729927	4.42723e-07	0.000293799
b651e31ab88bcab66609e834a68dc6c0	Toluene	P. veronii	Bacteria	Proteobacteria	Gammaproteobacteria	Betaproteobacteriales	Burkholderiaceae	Janthinobacterium	NA	0.00192408	0.00340003	0.02	4.42723e-07	0.000107226
af5c114a404e26c3504ceed9ce79b0e7	Toluene	P. veronii	Bacteria	Proteobacteria	Gammaproteobacteria	Betaproteobacteriales	Burkholderiaceae	NA	NA	0.0103368	0.0175979	0.025	4.42723e-07	8.57808e-05
9644a751a01abbdf306e6a680a68bd29	Toluene	P. veronii	Bacteria	Proteobacteria	Gammaproteobacteria	Betaproteobacteriales	Burkholderiaceae	Acidovorax	NA	0.0349567	0.0548309	0.00665188	4.42723e-07	0.000322393
36ef876abad87b274fcc759c390e1a6e	Toluene	P. veronii	Bacteria	Proteobacteria	Gammaproteobacteria	Betaproteobacteriales	Burkholderiaceae	Variovorax	Ambiguous_taxa	0.0126267	0.0212885	0.01	4.42723e-07	0.000214452
d4d43c82cb32e5a7e96aa2dfca25a6cf	Toluene	P. veronii	Bacteria	Proteobacteria	Alphaproteobacteria	Rhizobiales	Rhizobiaceae	Allorhizobium-Neorhizobium-Pararhizobium-Rhizobium	NA	0.00320138	0.00561448	0.01875	4.42723e-07	0.000114374
cc3c4cf675cb94d29d8a4e9f7bcaee9d	Toluene	P. veronii	Bacteria	Proteobacteria	Alphaproteobacteria	Rhizobiales	Rhizobiaceae	Allorhizobium-Neorhizobium-Pararhizobium-Rhizobium	NA	0.00740383	0.0127602	0.0142857	4.42723e-07	0.000150116
46e951e6094ecf7a3da4a6fd0ce28927	Toluene	P. veronii	Bacteria	Proteobacteria	Alphaproteobacteria	Caulobacterales	Caulobacteraceae	Caulobacter	NA	0.0435285	0.0675176	0.0165746	4.42723e-07	0.000129386
e9ad60853f2893047ff6257f0e3bd224	Toluene	P. veronii	Bacteria	Proteobacteria	Alphaproteobacteria	Sphingomonadales	Sphingomonadaceae	Sphingobium	NA	0.00288805	0.00507772	0.0115385	4.42723e-07	0.000185858
6cba0a82b8578fe5d736930451a4ad1b	Toluene	P. veronii	Bacteria	Proteobacteria	Alphaproteobacteria	Sphingomonadales	Sphingomonadaceae	Sphingopyxis	NA	0.00258027	0.00454804	0.01875	4.42723e-07	0.000114374
f5d507ac5addaa6acc742ed630090b61	Soil extract	P. veronii	Bacteria	Actinobacteria	Actinobacteria	Micrococcales	Micrococcaceae	Pseudarthrobacter	NA	0.00604014	0.027737	5.20011	0.0700756	0.01752
de90cdbc955734879a36735098975d0e	Soil extract	P. veronii	Bacteria	Actinobacteria	Actinobacteria	Micrococcales	Micrococcaceae	Pseudarthrobacter	NA	0.0284459	0.093872	1820.33	0.000786232	5.61537e-07
c1d9febfe75b66c02c921f5f6363d88f	Soil extract	P. veronii	Bacteria	Actinobacteria	Actinobacteria	Micrococcales	Micrococcaceae	Arthrobacter	Ambiguous_taxa	0.028405	0.093872	290.333	0.0001254	5.61537e-07
e41a35703e7546acf8135fa2c36ee839	Soil extract	P. veronii	Bacteria	Actinobacteria	Actinobacteria	Micrococcales	Micrococcaceae	Pseudarthrobacter	NA	0.00500662	0.0232975	5.92468	0.0970531	0.0212972
ec442cce2e8d552332e598c6e2e94686	Soil extract	P. veronii	Bacteria	Actinobacteria	Actinobacteria	Micrococcales	Micrococcaceae	Pseudarthrobacter	NA	0.0371799	0.112833	9.52356	0.00264765	0.000361443
e4a44d5c7bb2013bf034fcccde30be3c	Soil extract	P. veronii	Bacteria	Bacteroidetes	Bacteroidia	Flavobacteriales	Weeksellaceae	Chryseobacterium	NA	0.0284018	0.093872	293.667	0.000126839	5.61537e-07
7e0d5c6d75ccec19251c6b86cac1529c	Soil extract	P. veronii	Bacteria	Bacteroidetes	Bacteroidia	Flavobacteriales	Weeksellaceae	Chryseobacterium	NA	0.0285038	0.093872	163.667	7.06903e-05	5.61537e-07
5fdb9ee74a33e0fbe3c826a791aa3509	Soil extract	P. veronii	Bacteria	Bacteroidetes	Bacteroidia	Flavobacteriales	Flavobacteriaceae	Flavobacterium	NA	0.0284023	0.093872	343.667	0.000148435	5.61537e-07
f26bdb2bc8e0681e96e9e2c6c4488280	Soil extract	P. veronii	Bacteria	Bacteroidetes	Bacteroidia	Flavobacteriales	Flavobacteriaceae	Flavobacterium	NA	0.0285634	0.093872	350.333	0.000151315	5.61537e-07
568bbac3c9cb73be6fd54523ffa27937	Soil extract	P. veronii	Bacteria	Bacteroidetes	Bacteroidia	Flavobacteriales	Flavobacteriaceae	Flavobacterium	NA	0.0284853	0.093872	177	7.64492e-05	5.61537e-07
ca7d5a2353c39ed2ae6846d9445cd101	Soil extract	P. veronii	Bacteria	Bacteroidetes	Bacteroidia	Flavobacteriales	Flavobacteriaceae	Flavobacterium	uncultured bacterium	0.0284092	0.093872	403.667	0.00017435	5.61537e-07
1998d05775bebbdf7084c066f7a6dce0	Soil extract	P. veronii	Bacteria	Bacteroidetes	Bacteroidia	Cytophagales	Spirosomaceae	Dyadobacter	NA	0.0284027	0.093872	443.667	0.000191627	5.61537e-07
fe59a99638eab69eecc3e1fd85aa4ad8	Soil extract	P. veronii	Bacteria	Bacteroidetes	Bacteroidia	Sphingobacteriales	Sphingobacteriaceae	Mucilaginibacter	NA	0.0297541	0.0944017	97	4.18959e-05	5.61537e-07
2006db410a29c33d2d3d61fd851d84bc	Soil extract	P. veronii	Bacteria	Bacteroidetes	Bacteroidia	Sphingobacteriales	Sphingobacteriaceae	Sphingobacterium	NA	0.0284576	0.093872	187	8.07684e-05	5.61537e-07
2de64d01d4504edd761d45d9059c3cd6	Soil extract	P. veronii	Bacteria	Bacteroidetes	Bacteroidia	Sphingobacteriales	Sphingobacteriaceae	Sphingobacterium	NA	0.0284588	0.093872	663.667	0.000286649	5.61537e-07
e9a902a560950b744caa509bc7d99ead	Soil extract	P. veronii	Bacteria	Bacteroidetes	Bacteroidia	Sphingobacteriales	Sphingobacteriaceae	Pedobacter	NA	0.0288571	0.093872	657	0.000283769	5.61537e-07
862ed6ddd84572d47aa61153436fef37	Soil extract	P. veronii	Bacteria	Bacteroidetes	Bacteroidia	Sphingobacteriales	Sphingobacteriaceae	Pedobacter	NA	0.020477	0.0798489	6.96023	0.000352732	6.58871e-05
706618bb92fb58659f5fdefc9779a1bf	Soil extract	P. veronii	Bacteria	Bacteroidetes	Bacteroidia	Sphingobacteriales	Sphingobacteriaceae	Pedobacter	NA	0.0284081	0.093872	380.333	0.000164272	5.61537e-07
d7dff687ea2c522d7bcff615ca4a0423	Soil extract	P. veronii	Bacteria	Proteobacteria	Gammaproteobacteria	Enterobacteriales	Enterobacteriaceae	Erwinia	Ambiguous_taxa	0.0294955	0.0944017	150.333	6.49314e-05	5.61537e-07
acb2746b5fc70e88e5ca46b3187970fb	Soil extract	P. veronii	Bacteria	Proteobacteria	Gammaproteobacteria	Pseudomonadales	Pseudomonadaceae	Pseudomonas	NA	0.0011848	0.00558775	2016.67	0.000871032	5.61537e-07
21fe7e0a13a99e5b6aad6e5afbaba760	Soil extract	P. veronii	Bacteria	Proteobacteria	Gammaproteobacteria	Pseudomonadales	Pseudomonadaceae	Pseudomonas	NA	0.000625259	0.00296892	71916.7	0.031062	5.61537e-07
116a61849ed09499cd16f5e5c3aa1dbe	Soil extract	P. veronii	Bacteria	Proteobacteria	Gammaproteobacteria	Pseudomonadales	Pseudomonadaceae	Pseudomonas	NA	0.0114204	0.047733	4.73816	0.0149803	0.00411045
f1227a8ca65342621a37ff203e64e323	Soil extract	P. veronii	Bacteria	Proteobacteria	Gammaproteobacteria	Pseudomonadales	Pseudomonadaceae	Pseudomonas	NA	0.000504722	0.00241299	3990	0.00172335	5.61537e-07
81406381129b15671f4591cb9dfeba9c	Soil extract	P. veronii	Bacteria	Proteobacteria	Gammaproteobacteria	Pseudomonadales	Pseudomonadaceae	Pseudomonas	NA	0.00035228	0.0016958	18253.3	0.00788392	5.61537e-07
d11051ad043b00207a26a19ab1121ad5	Soil extract	P. veronii	Bacteria	Proteobacteria	Gammaproteobacteria	Betaproteobacteriales	Burkholderiaceae	Massilia	uncultured bacterium	0.0296519	0.0944017	8000.33	0.00345548	5.61537e-07
5355fd7cd5f7fef3a1a3e7e32734a62c	Soil extract	P. veronii	Bacteria	Proteobacteria	Gammaproteobacteria	Betaproteobacteriales	Burkholderiaceae	Massilia	uncultured bacterium	0.0325596	0.10056	11017	0.00475842	5.61537e-07
e7f0e06482d495c23941ed7ebcb2ccda	Soil extract	P. veronii	Bacteria	Proteobacteria	Gammaproteobacteria	Betaproteobacteriales	Burkholderiaceae	Massilia	uncultured bacterium	0.0225014	0.0853587	10.2434	0.00345389	0.000438374
23c88ab3a011054cfb26ea6de633426e	Soil extract	P. veronii	Bacteria	Proteobacteria	Gammaproteobacteria	Betaproteobacteriales	Burkholderiaceae	Herminiimonas	uncultured bacterium	0.0284154	0.093872	650.333	0.00028089	5.61537e-07
9e23a997fb6e454f6f7a00d7c5df9db1	Soil extract	P. veronii	Bacteria	Proteobacteria	Gammaproteobacteria	Pseudomonadales	Moraxellaceae	Acinetobacter	NA	0.0283989	0.093872	10020.3	0.00432795	5.61537e-07
e0b7eca1a08a12320792e06f9ffa285f	Soil extract	P. veronii	Bacteria	Proteobacteria	Gammaproteobacteria	Pseudomonadales	Moraxellaceae	Alkanindiges	uncultured bacterium	0.0283966	0.093872	53.6667	2.31795e-05	5.61537e-07
2754e14c14e26f88507b4df263fdc82a	Soil extract	P. veronii	Bacteria	Proteobacteria	Alphaproteobacteria	Rhizobiales	Rhizobiaceae	Allorhizobium-Neorhizobium-Pararhizobium-Rhizobium	NA	0.0285591	0.093872	617	0.000266492	5.61537e-07
6349bbe5ba50f6c2b28798d6a9541a20	Soil extract	P. veronii	Bacteria	Proteobacteria	Alphaproteobacteria	Caulobacterales	Caulobacteraceae	Brevundimonas	NA	0.0364017	0.11144	5.58882	0.000403122	9.37767e-05
e9ad60853f2893047ff6257f0e3bd224	Soil extract	P. veronii	Bacteria	Proteobacteria	Alphaproteobacteria	Sphingomonadales	Sphingomonadaceae	Sphingobium	NA	0.0202087	0.0792454	7.46094	0.000549974	9.58357e-05
b5a866f6459b0135a6660c727620e6f0	Soil extract	P. veronii	Bacteria	Bacteroidetes	Bacteroidia	Flavobacteriales	Flavobacteriaceae	Flavobacterium	uncultured bacterium	0.0457957	0.136604	0.165565	8.65273e-05	0.00067946
9576bb1fe5a81e9121299f6bff1e575a	Soil extract	P. veronii	Bacteria	Bacteroidetes	Bacteroidia	Flavobacteriales	Flavobacteriaceae	Flavobacterium	Ambiguous_taxa	0.0201717	0.0792454	0.117749	3.91604e-05	0.000432384
cf5a6f263e7ed8789427f00c9b91bd07	Soil extract	P. veronii	Bacteria	Bacteroidetes	Bacteroidia	Flavobacteriales	Flavobacteriaceae	Flavobacterium	NA	0.0242432	0.0909771	0.15	0.000101068	0.000875998
5efdc8366ceac294aebfcfdfb6c85fd5	Soil extract	P. veronii	Bacteria	Bacteroidetes	Bacteroidia	Flavobacteriales	Flavobacteriaceae	Flavobacterium	NA	0.028455	0.093872	0.0119522	4.31916e-07	4.6982e-05
1f83e9c8bae0abbc6f02899ab30f9c76	Soil extract	P. veronii	Bacteria	Bacteroidetes	Bacteroidia	Sphingobacteriales	Sphingobacteriaceae	Pedobacter	NA	0.0454621	0.136191	0.00665188	4.31916e-07	8.44178e-05
bb48f228777c445abb2d58cad45f43ad	Soil extract	P. veronii	Bacteria	Bacteroidetes	Bacteroidia	Sphingobacteriales	Sphingobacteriaceae	Pedobacter	NA	0.0285267	0.093872	0.00404858	4.31916e-07	0.0001387
80feeff91043a1da39f8e8becc88fbf9	Soil extract	P. veronii	Bacteria	Bacteroidetes	Bacteroidia	Sphingobacteriales	Sphingobacteriaceae	Mucilaginibacter	NA	0.0292873	0.0944017	0.00344432	4.31916e-07	0.000163033
1be230c949c7508d04070975d84ae4d8	Soil extract	P. veronii	Bacteria	Bacteroidetes	Bacteroidia	Sphingobacteriales	Sphingobacteriaceae	Pedobacter	Ambiguous_taxa	0.0294828	0.0944017	0.0074813	4.31916e-07	7.50588e-05
e1a03e0f72e836b01d1e941db01d6783	Soil extract	P. veronii	Bacteria	Bacteroidetes	Bacteroidia	Flavobacteriales	Flavobacteriaceae	Flavobacterium	NA	0.0283966	0.093872	0.0731707	4.31916e-07	7.67434e-06
c3a2c9ea99ec442f2cf6b77b4308d636	Soil extract	P. veronii	Bacteria	Proteobacteria	Gammaproteobacteria	Pseudomonadales	Pseudomonadaceae	Pseudomonas	NA	0.00524231	0.0242326	0.170835	0.00500591	0.0380966
43bda2a8d6c105f0cdefef164ad49071	Soil extract	P. veronii	Bacteria	Proteobacteria	Gammaproteobacteria	Pseudomonadales	Pseudomonadaceae	Pseudomonas	NA	0.0253319	0.093872	0.233895	0.000319906	0.0017782
050fff6de991f9edf5bb447f6af225f6	Soil extract	P. veronii	Bacteria	Proteobacteria	Gammaproteobacteria	Pseudomonadales	Pseudomonadaceae	Pseudomonas	NA	0.00672252	0.0306688	0.228318	0.0149673	0.0852283
3d28d927efe5c2fff69968821a2ceab4	Soil extract	P. veronii	Bacteria	Proteobacteria	Gammaproteobacteria	Pseudomonadales	Pseudomonadaceae	Pseudomonas	Ambiguous_taxa	0.0286092	0.093872	0.000931388	4.31916e-07	0.000602904
38234917e889d19e3a46a8a62943e9f4	Soil extract	P. veronii	Bacteria	Proteobacteria	Gammaproteobacteria	Betaproteobacteriales	Burkholderiaceae	NA	NA	0.0283974	0.093872	0.000666519	4.31916e-07	0.000842493
e3525b5a65e41f6d43f3787b1462591d	Soil extract	P. veronii	Bacteria	Proteobacteria	Gammaproteobacteria	Betaproteobacteriales	Burkholderiaceae	NA	NA	0.0182806	0.0737563	0.103061	2.90824e-05	0.000366871
ce8d5f64077f7da064bca7171d08553a	Soil extract	P. veronii	Bacteria	Proteobacteria	Gammaproteobacteria	Betaproteobacteriales	Burkholderiaceae	Acidovorax	NA	0.0289147	0.093872	0.0014556	4.31916e-07	0.000385776
4de12c5d098d2067932d1a2df6d2835c	Soil extract	P. veronii	Bacteria	Proteobacteria	Alphaproteobacteria	Rhizobiales	Rhizobiaceae	Allorhizobium-Neorhizobium-Pararhizobium-Rhizobium	NA	0.0284299	0.093872	0.00315457	4.31916e-07	0.000178007
6f2b54a9688cf7911979d1138c8dc4f8	Soil extract	P. veronii	Bacteria	Proteobacteria	Alphaproteobacteria	Rhizobiales	Devosiaceae	Devosia	NA	0.0288745	0.093872	0.00808625	4.31916e-07	6.94435e-05
2d952344072b281effa0d234658ff54a	Soil extract	P. veronii	Bacteria	Proteobacteria	Alphaproteobacteria	Caulobacterales	Caulobacteraceae	Brevundimonas	NA	0.0371009	0.112833	0.000145201	4.31916e-07	0.00386731
ca508c664327e473811ddf7a5b726eba	Mixed carbon	P. veronii	Bacteria	Actinobacteria	Actinobacteria	Propionibacteriales	Nocardioidaceae	Marmoricola	NA	0.0147119	0.0286825	83.5714
def13f5479d5f72255229b2751bff019	Mixed carbon	P. veronii	Bacteria	Actinobacteria	Actinobacteria	Propionibacteriales	Nocardioidaceae	Nocardioides	NA	0.00216619	0.00465637	1573.33
d545a6bdbef96768c4f8de5b94397919	Mixed carbon	P. veronii	Bacteria	Actinobacteria	Actinobacteria	Micrococcales	Micrococcaceae	Glutamicibacter	Ambiguous_taxa	0.00580408	0.0121139	2053.33
f5d507ac5addaa6acc742ed630090b61	Mixed carbon	P. veronii	Bacteria	Actinobacteria	Actinobacteria	Micrococcales	Micrococcaceae	Pseudarthrobacter	NA	0.0111561	0.0225361	4.01089
6bd9bdb685a4ffffac6c0239b88cd989	Mixed carbon	P. veronii	Bacteria	Actinobacteria	Actinobacteria	Micrococcales	Micrococcaceae	Pseudarthrobacter	NA	0.00967924	0.0196317	5.60883
c79c178157c6805e1e612ad6b212f07e	Mixed carbon	P. veronii	Bacteria	Actinobacteria	Actinobacteria	Micrococcales	Micrococcaceae	Arthrobacter	Ambiguous_taxa	0.0396869	0.06594	3240.33
e41a35703e7546acf8135fa2c36ee839	Mixed carbon	P. veronii	Bacteria	Actinobacteria	Actinobacteria	Micrococcales	Micrococcaceae	Pseudarthrobacter	NA	0.00715459	0.0148709	5.9947
ec442cce2e8d552332e598c6e2e94686	Mixed carbon	P. veronii	Bacteria	Actinobacteria	Actinobacteria	Micrococcales	Micrococcaceae	Pseudarthrobacter	NA	0.00837571	0.0173374	4.95115
ecaf4090665530b75093a3fbf2dd07d7	Mixed carbon	P. veronii	Bacteria	Bacteroidetes	Bacteroidia	Flavobacteriales	Flavobacteriaceae	Flavobacterium	Ambiguous_taxa	0.0175118	0.03362	4.83264
106616f9f8baa55471e2f2d2aaf2b5e6	Mixed carbon	P. veronii	Bacteria	Bacteroidetes	Bacteroidia	Flavobacteriales	Flavobacteriaceae	Flavobacterium	Ambiguous_taxa	0.0338214	0.0594831	8.68376
6b822b841f33e5c0687432020ba17650	Mixed carbon	P. veronii	Bacteria	Bacteroidetes	Bacteroidia	Flavobacteriales	Flavobacteriaceae	Flavobacterium	Ambiguous_taxa	0.00551285	0.011554	750
0b4af974ce51196b35ca37f0c1c3c0d3	Mixed carbon	P. veronii	Bacteria	Bacteroidetes	Bacteroidia	Flavobacteriales	Flavobacteriaceae	Flavobacterium	NA	0.00249121	0.00533224	1253.33
866eb12e9b83e425c5d5997375c6cae1	Mixed carbon	P. veronii	Bacteria	Bacteroidetes	Bacteroidia	Flavobacteriales	Flavobacteriaceae	Flavobacterium	Ambiguous_taxa	0.00929719	0.0190101	5.52727
23a1bf8f3fd16d498a69f7bf7fd15f96	Mixed carbon	P. veronii	Bacteria	Bacteroidetes	Bacteroidia	Flavobacteriales	Flavobacteriaceae	Flavobacterium	NA	0.013211	0.026162	4.70625
cf5a6f263e7ed8789427f00c9b91bd07	Mixed carbon	P. veronii	Bacteria	Bacteroidetes	Bacteroidia	Flavobacteriales	Flavobacteriaceae	Flavobacterium	NA	0.0363479	0.0614956	1543.67
2e278cd1c88055084d3a06d0d91ab569	Mixed carbon	P. veronii	Bacteria	Bacteroidetes	Bacteroidia	Flavobacteriales	Flavobacteriaceae	Flavobacterium	Ambiguous_taxa	0.0164544	0.031711	4.48619
ae9e6cce15c3a147915f3f6eb70025c5	Mixed carbon	P. veronii	Bacteria	Bacteroidetes	Bacteroidia	Flavobacteriales	Flavobacteriaceae	Flavobacterium	NA	0.0199684	0.037478	7.07246
b73eb0b55c3449025bfeac8ab4eb92ff	Mixed carbon	P. veronii	Bacteria	Bacteroidetes	Bacteroidia	Flavobacteriales	Flavobacteriaceae	Flavobacterium	NA	0.0131277	0.0260997	5.46774
0b20fafdd3cfc8eda3d03e408fd5b050	Mixed carbon	P. veronii	Bacteria	Bacteroidetes	Bacteroidia	Flavobacteriales	Flavobacteriaceae	Flavobacterium	NA	0.0318549	0.0562211	11.7438
c1bf4f2d68fc65a1c3103af30e469d32	Mixed carbon	P. veronii	Bacteria	Bacteroidetes	Bacteroidia	Flavobacteriales	Flavobacteriaceae	Flavobacterium	NA	0.0208181	0.0389276	25.9524
b82029f5a01719ecce0331ca2532d1e8	Mixed carbon	P. veronii	Bacteria	Bacteroidetes	Bacteroidia	Flavobacteriales	Flavobacteriaceae	Flavobacterium	Ambiguous_taxa	0.00440749	0.00931498	433.333
7a9e1e6fa4a3a942cbbb419a41b8b4c5	Mixed carbon	P. veronii	Bacteria	Bacteroidetes	Bacteroidia	Sphingobacteriales	Sphingobacteriaceae	Sphingobacterium	NA	0.0363452	0.0614956	407
b6c4fda09212f27688403d264952b459	Mixed carbon	P. veronii	Bacteria	Bacteroidetes	Bacteroidia	Sphingobacteriales	Sphingobacteriaceae	Pedobacter	Ambiguous_taxa	0.0176325	0.033723	6.85987
23a92605d4db597ca20e48cd42f48787	Mixed carbon	P. veronii	Bacteria	Patescibacteria	Saccharimonadia	Saccharimonadales	uncultured bacterium	uncultured bacterium	uncultured bacterium	0.0397213	0.06594	13.1115
cc87869a02e372799e0c7ac5ceb75843	Mixed carbon	P. veronii	Bacteria	Proteobacteria	Gammaproteobacteria	Aeromonadales	Aeromonadaceae	Aeromonas	NA	0.00478681	0.0100743	1153.33
acb2746b5fc70e88e5ca46b3187970fb	Mixed carbon	P. veronii	Bacteria	Proteobacteria	Gammaproteobacteria	Pseudomonadales	Pseudomonadaceae	Pseudomonas	NA	0.00136053	0.00293711	23313.3
21fe7e0a13a99e5b6aad6e5afbaba760	Mixed carbon	P. veronii	Bacteria	Proteobacteria	Gammaproteobacteria	Pseudomonadales	Pseudomonadaceae	Pseudomonas	NA	8.70531e-06	1.90381e-05	825297
116a61849ed09499cd16f5e5c3aa1dbe	Mixed carbon	P. veronii	Bacteria	Proteobacteria	Gammaproteobacteria	Pseudomonadales	Pseudomonadaceae	Pseudomonas	NA	0.0251516	0.0460046	187.821
f1227a8ca65342621a37ff203e64e323	Mixed carbon	P. veronii	Bacteria	Proteobacteria	Gammaproteobacteria	Pseudomonadales	Pseudomonadaceae	Pseudomonas	NA	0.000673023	0.00145918	37163.3
81406381129b15671f4591cb9dfeba9c	Mixed carbon	P. veronii	Bacteria	Proteobacteria	Gammaproteobacteria	Pseudomonadales	Pseudomonadaceae	Pseudomonas	NA	0.000335918	0.000731458	202973
128dd1b16fb186d6f8a8e511dbcba0fa	Mixed carbon	P. veronii	Bacteria	Proteobacteria	Gammaproteobacteria	Pseudomonadales	Pseudomonadaceae	Pseudomonas	NA	0.00865152	0.0178349	8.39883
b651e31ab88bcab66609e834a68dc6c0	Mixed carbon	P. veronii	Bacteria	Proteobacteria	Gammaproteobacteria	Betaproteobacteriales	Burkholderiaceae	Janthinobacterium	NA	0.0363642	0.0614956	443.667
47f0adf7be9602dc2a2a39de19c5d4e8	Mixed carbon	P. veronii	Bacteria	Proteobacteria	Gammaproteobacteria	Betaproteobacteriales	Burkholderiaceae	Janthinobacterium	uncultured bacterium	0.0114518	0.023041	4.76042
e3abdc52eeebfc19dee9e568b10b6307	Mixed carbon	P. veronii	Bacteria	Proteobacteria	Gammaproteobacteria	Betaproteobacteriales	Burkholderiaceae	Janthinobacterium	uncultured bacterium	0.0363437	0.0614956	623.667
f6d7dd859e2c4806a001e6dba3bb367e	Mixed carbon	P. veronii	Bacteria	Proteobacteria	Gammaproteobacteria	Betaproteobacteriales	Burkholderiaceae	Variovorax	NA	0.0130533	0.0260547	5.70455
05e5f746fecefe69cd2c943055c1d1ce	Mixed carbon	P. veronii	Bacteria	Proteobacteria	Gammaproteobacteria	Pseudomonadales	Moraxellaceae	Acinetobacter	uncultured Acinetobacter sp.	0.0363456	0.0614956	1310.33
cc3c4cf675cb94d29d8a4e9f7bcaee9d	Mixed carbon	P. veronii	Bacteria	Proteobacteria	Alphaproteobacteria	Rhizobiales	Rhizobiaceae	Allorhizobium-Neorhizobium-Pararhizobium-Rhizobium	NA	0.0365112	0.0614956	610.333
9cfd45dbb8336947663179770c437645	Mixed carbon	P. veronii	Bacteria	Proteobacteria	Alphaproteobacteria	Rhizobiales	Rhizobiaceae	Allorhizobium-Neorhizobium-Pararhizobium-Rhizobium	NA	0.0363616	0.0614956	243.667
c3bc101b8d2601289fae0f3e5c7cdc4d	Mixed carbon	P. veronii	Bacteria	Bacteroidetes	Bacteroidia	Flavobacteriales	Weeksellaceae	Chryseobacterium	NA	0.0364995	0.0614956	0.00554529
dca42c9da1515392270d288273a1f60b	Mixed carbon	P. veronii	Bacteria	Bacteroidetes	Bacteroidia	Flavobacteriales	Flavobacteriaceae	Flavobacterium	Ambiguous_taxa	0.0366616	0.0614956	0.0149254
a67128a367b59601675f3b4bdf0997d7	Mixed carbon	P. veronii	Bacteria	Proteobacteria	Gammaproteobacteria	Enterobacteriales	Enterobacteriaceae	Yersinia	NA	0.0364276	0.0614956	0.0157068
faaa4d7de178ed6a5266355d63e75047	Mixed carbon	P. veronii	Bacteria	Proteobacteria	Gammaproteobacteria	Pseudomonadales	Pseudomonadaceae	Pseudomonas	Ambiguous_taxa	0.0363531	0.0614956	0.00197239
98d713bdc9d66de7bf5e41d0aa77b021	Mixed carbon	P. veronii	Bacteria	Proteobacteria	Gammaproteobacteria	Pseudomonadales	Pseudomonadaceae	Pseudomonas	Ambiguous_taxa	0.00280427	0.00597691	0.00252101
396db32aea130fa6d6c49bd23a3a5b59	Mixed carbon	P. veronii	Bacteria	Proteobacteria	Gammaproteobacteria	Pseudomonadales	Pseudomonadaceae	Pseudomonas	NA	0.0370316	0.0618834	0.00712589
46dcdb7b22962598f22ba758f32f8782	Mixed carbon	P. veronii	Bacteria	Proteobacteria	Gammaproteobacteria	Pseudomonadales	Moraxellaceae	Acinetobacter	NA	0.048586	0.0798652	0.071101
611a6855e8a93465e5926c137a13824d	Mixed carbon	P. veronii	Bacteria	Proteobacteria	Gammaproteobacteria	Pseudomonadales	Moraxellaceae	Acinetobacter	NA	0.00378342	0.00802978	0.0010101
f45f0609bb773df3b9c84621a82504d3	Mixed carbon	P. veronii	Bacteria	Proteobacteria	Alphaproteobacteria	Sphingomonadales	Sphingomonadaceae	Sphingomonas	NA	0.0364304	0.0614956	0.00636943
61fa42e259a74db960029b7dcf0c36af	Mixed carbon	E. coli	Bacteria	Actinobacteria	Actinobacteria	Streptomycetales	Streptomycetaceae	Streptomyces	NA	0.0339991	0.0577634	280.333
d777e0f8b47d62bd231154dcd965bd95	Mixed carbon	E. coli	Bacteria	Actinobacteria	Actinobacteria	Micrococcales	Micrococcaceae	Pseudarthrobacter	NA	0.033987	0.0577634	1067
aba124d385211377d7f629f7a97472d5	Mixed carbon	E. coli	Bacteria	Proteobacteria	Gammaproteobacteria	Enterobacteriales	Enterobacteriaceae	Escherichia-Shigella	NA	0.000436926	0.00076844	12000
5397cf19dbe23d4b7ea55e91901f6899	Mixed carbon	E. coli	Bacteria	Proteobacteria	Gammaproteobacteria	Enterobacteriales	Enterobacteriaceae	Escherichia-Shigella	NA	0.00734734	0.0128771	2763.91
2798bbc08bd8e8d6921c0ce955af5fc8	Mixed carbon	E. coli	Bacteria	Proteobacteria	Gammaproteobacteria	Enterobacteriales	Enterobacteriaceae	Serratia	NA	0.0376433	0.0633263	350.333
1fff7253034b264b1073bed721fea290	Mixed carbon	E. coli	Bacteria	Proteobacteria	Gammaproteobacteria	Pseudomonadales	Pseudomonadaceae	Pseudomonas	NA	0.0338855	0.0577634	143.667
47f0adf7be9602dc2a2a39de19c5d4e8	Mixed carbon	E. coli	Bacteria	Proteobacteria	Gammaproteobacteria	Betaproteobacteriales	Burkholderiaceae	Janthinobacterium	uncultured bacterium	0.0286657	0.0497202	5.85526
7a9e1e6fa4a3a942cbbb419a41b8b4c5	Mixed carbon	E. coli	Bacteria	Bacteroidetes	Bacteroidia	Sphingobacteriales	Sphingobacteriaceae	Sphingobacterium	NA	0.0414441	0.069488	0.00348432
cd8637a7684f47b39ef681f57c551ccf	Mixed carbon	E. coli	Bacteria	Proteobacteria	Gammaproteobacteria	Enterobacteriales	Enterobacteriaceae	Pantoea	Ambiguous_taxa	0.0338745	0.0577634	0.00183936
a95c92ad057df03ecf4fd0e2b46da6d7	Mixed carbon	E. coli	Bacteria	Proteobacteria	Gammaproteobacteria	Pseudomonadales	Pseudomonadaceae	Pseudomonas	NA	9.37238e-05	0.000165414	0.000874636
d8f2be4db5d09bc2032c0faae7b60637	Mixed carbon	E. coli	Bacteria	Proteobacteria	Gammaproteobacteria	Pseudomonadales	Pseudomonadaceae	Pseudomonas	NA	0.0341048	0.0577634	0.00175336
cf7e9c0df487db1522231067aa2355a5	Mixed carbon	E. coli	Bacteria	Proteobacteria	Gammaproteobacteria	Xanthomonadales	Xanthomonadaceae	Stenotrophomonas	NA	0.03392	0.0577634	0.0119522
186b9aa2d7fc25752aef098e2a76b90a	Mixed carbon	E. coli	Bacteria	Proteobacteria	Alphaproteobacteria	Rhizobiales	Rhizobiaceae	Allorhizobium-Neorhizobium-Pararhizobium-Rhizobium	NA	0.0342217	0.0577634	0.00174317
e83844290fcc9f26728223c03f2d8c01	Mixed carbon	E. coli	Bacteria	Proteobacteria	Alphaproteobacteria	Caulobacterales	Caulobacteraceae	Brevundimonas	NA	0.0342164	0.0577634	0.00934579
8a591630b2501a92aa107758cb3af202	Mixed carbon	E. coli	Bacteria	Actinobacteria	Actinobacteria	Micrococcales	Micrococcaceae	Paenarthrobacter	NA	0.0320798	0.0538555	1900.33
97d52185cfe699d427acbe3b43422e57	Mixed carbon	E. coli	Bacteria	Actinobacteria	Actinobacteria	Micrococcales	Micrococcaceae	Pseudarthrobacter	NA	0.0320272	0.0538555	2820.33
fc9fc170a9dfbf03a05f3b399893dde4	Mixed carbon	E. coli	Bacteria	Bacteroidetes	Bacteroidia	Sphingobacteriales	Sphingobacteriaceae	Sphingobacterium	NA	0.00131987	0.00243185	3973.33
aba124d385211377d7f629f7a97472d5	Mixed carbon	E. coli	Bacteria	Proteobacteria	Gammaproteobacteria	Enterobacteriales	Enterobacteriaceae	Escherichia-Shigella	NA	0.000878475	0.00162453	2763.33
5397cf19dbe23d4b7ea55e91901f6899	Mixed carbon	E. coli	Bacteria	Proteobacteria	Gammaproteobacteria	Enterobacteriales	Enterobacteriaceae	Escherichia-Shigella	NA	0.00218364	0.00400865	218.348
2605da6501fc62aaec0572060a1e32f2	Mixed carbon	E. coli	Bacteria	Proteobacteria	Gammaproteobacteria	Pseudomonadales	Pseudomonadaceae	Pseudomonas	Ambiguous_taxa	0.0300357	0.0520964	5.28384
edd9fab7c8eb1273fc5c668d0e4b4dfe	Mixed carbon	E. coli	Bacteria	Proteobacteria	Gammaproteobacteria	Pseudomonadales	Pseudomonadaceae	Pseudomonas	NA	0.0320382	0.0538555	1057
a39818c6b5900a5bdbb563e202ce5fc3	Mixed carbon	E. coli	Bacteria	Proteobacteria	Gammaproteobacteria	Xanthomonadales	Xanthomonadaceae	Stenotrophomonas	NA	0.0100871	0.0180563	4.174
cf7e9c0df487db1522231067aa2355a5	Mixed carbon	E. coli	Bacteria	Proteobacteria	Gammaproteobacteria	Xanthomonadales	Xanthomonadaceae	Stenotrophomonas	NA	0.019895	0.0346269	6.85801
6a24da12e08597e4db3ffe3a1eaebfd6	Mixed carbon	E. coli	Bacteria	Proteobacteria	Gammaproteobacteria	Betaproteobacteriales	Burkholderiaceae	Achromobacter	Ambiguous_taxa	0.0320351	0.0538555	3677
8fe1700e2853044e9012a0b56d6564f3	Mixed carbon	E. coli	Bacteria	Proteobacteria	Gammaproteobacteria	Pseudomonadales	Moraxellaceae	Acinetobacter	NA	0.00530801	0.00967365	19340
d624cc0061d6bc6fcce83538937b8a8a	Mixed carbon	E. coli	Bacteria	Proteobacteria	Gammaproteobacteria	Pseudomonadales	Moraxellaceae	Acinetobacter	NA	0.00705107	0.0127579	4.94118
e90ebd06fd5951374d29af29c4730461	Mixed carbon	E. coli	Bacteria	Proteobacteria	Gammaproteobacteria	Pseudomonadales	Moraxellaceae	Acinetobacter	NA	0.00874842	0.0157159	4.6243
f7fa0190a0c118e173e6ccdb0aeafa3d	Mixed carbon	E. coli	Bacteria	Proteobacteria	Gammaproteobacteria	Pseudomonadales	Moraxellaceae	Acinetobacter	NA	0.0321635	0.0538555	447
2ccf8c15bc7a0089b43173767403516d	Mixed carbon	E. coli	Bacteria	Proteobacteria	Alphaproteobacteria	Rhizobiales	Devosiaceae	Devosia	NA	0.0333237	0.0553195	60.3333
5ff7da7b706df950b1884f58bdbd5ba4	Mixed carbon	E. coli	Bacteria	Proteobacteria	Alphaproteobacteria	Caulobacterales	Caulobacteraceae	Brevundimonas	NA	0.0321863	0.0538555	187
def13f5479d5f72255229b2751bff019	Mixed carbon	E. coli	Bacteria	Actinobacteria	Actinobacteria	Propionibacteriales	Nocardioidaceae	Nocardioides	NA	0.0322276	0.0538555	0.0165746
4e638324043ae0d9a9bb71559823b289	Mixed carbon	E. coli	Bacteria	Actinobacteria	Actinobacteria	Micrococcales	Micrococcaceae	Arthrobacter	Ambiguous_taxa	0.0321904	0.0538555	0.000367602
ba07580c5e2fe2c6daa0aab095691ad3	Mixed carbon	E. coli	Bacteria	Bacteroidetes	Bacteroidia	Flavobacteriales	Flavobacteriaceae	Flavobacterium	NA	0.00576518	0.0104689	0.0026087
57f945e14030587597ef02fde42d6daa	Mixed carbon	E. coli	Bacteria	Bacteroidetes	Bacteroidia	Flavobacteriales	Flavobacteriaceae	Flavobacterium	NA	0.0321868	0.0538555	0.00712589
866eb12e9b83e425c5d5997375c6cae1	Mixed carbon	E. coli	Bacteria	Bacteroidetes	Bacteroidia	Flavobacteriales	Flavobacteriaceae	Flavobacterium	Ambiguous_taxa	0.0134375	0.0237995	0.056036
ae9e6cce15c3a147915f3f6eb70025c5	Mixed carbon	E. coli	Bacteria	Bacteroidetes	Bacteroidia	Flavobacteriales	Flavobacteriaceae	Flavobacterium	NA	0.00439972	0.00804749	0.00125523
554b719350dee2805d87e95e14137d0c	Mixed carbon	E. coli	Bacteria	Proteobacteria	Gammaproteobacteria	Pseudomonadales	Pseudomonadaceae	Pseudomonas	NA	0.0323433	0.0538697	0.00234192
2aab91e22a1fc1a8e483e4aa9c138bc6	Mixed carbon	E. coli	Bacteria	Proteobacteria	Gammaproteobacteria	Pseudomonadales	Pseudomonadaceae	Pseudomonas	NA	0.0187328	0.0328313	0.119035
b140ef63bc9556a69f70891a125d27c5	Mixed carbon	E. coli	Bacteria	Proteobacteria	Gammaproteobacteria	Pseudomonadales	Pseudomonadaceae	Pseudomonas	NA	0.0320359	0.0538555	0.000645023
b251fe0d033ba83b6fb34080ec6fbac9	Mixed carbon	E. coli	Bacteria	Proteobacteria	Gammaproteobacteria	Pseudomonadales	Pseudomonadaceae	Pseudomonas	NA	0.000430266	0.000798612	0.000388601
