# Supplementary material for: Niche availability and competitive loss by facilitation control proliferation of bacterial strains intended for soil microbiome interventions
Source: Nat Commun. 2024 Mar 22;15:2557. doi: 10.1038/s41467-024-46933-1 (PMC10959995; doi:10.1038/s41467-024-46933-1)
Supplement: Supplementary file 9 — Supplementary Data 6 [file 41467_2024_46933_MOESM9_ESM.xlsx]

## Sheet: toluene_ko_info
Supplementary Data 6		KEGG identifiers in toluene or toluene intermediate degradation
Kegg Orthology Number	Step	Step_detailed
K07540	Toluene degradation	Toluene degradation via benzylsuccinate to benzoyl-CoA: (anaerobic)
K07543	Toluene degradation	Toluene degradation via benzylsuccinate to benzoyl-CoA: (anaerobic)
K07544	Toluene degradation	Toluene degradation via benzylsuccinate to benzoyl-CoA: (anaerobic)
K07545	Toluene degradation	Toluene degradation via benzylsuccinate to benzoyl-CoA: (anaerobic)
K07547	Toluene degradation	Toluene degradation via benzylsuccinate to benzoyl-CoA: (anaerobic)
K07548	Toluene degradation	Toluene degradation via benzylsuccinate to benzoyl-CoA: (anaerobic)
K05749	Toluene degradation	Toluene degradation via benzylsuccinate to benzoyl-CoA: (anaerobic)
K07550	Toluene degradation	Toluene degradation via benzylsuccinate to benzoyl-CoA: (anaerobic)
K15760	Toluene degradation	Toluene degradation via 'tmo' pathway to benzaldehyde and benzoate / Toluene degradation via 3-hydroxytoluene to 3-methylcatechol
K15761	Toluene degradation	Toluene degradation via 'tmo' pathway to benzaldehyde and benzoate / Toluene degradation via 3-hydroxytoluene to 3-methylcatechol
K15762	Toluene degradation	Toluene degradation via 'tmo' pathway to benzaldehyde and benzoate / Toluene degradation via 3-hydroxytoluene to 3-methylcatechol
K15763	Toluene degradation	Toluene degradation via 'tmo' pathway to benzaldehyde and benzoate / Toluene degradation via 3-hydroxytoluene to 3-methylcatechol
K15764	Toluene degradation	Toluene degradation via 'tmo' pathway to benzaldehyde and benzoate / Toluene degradation via 3-hydroxytoluene to 3-methylcatechol
K15765	Toluene degradation	Toluene degradation via 'tmo' pathway to benzaldehyde and benzoate / Toluene degradation via 3-hydroxytoluene to 3-methylcatechol
K00055	Toluene degradation	Toluene degradation via 'tmo' pathway to benzaldehyde and benzoate
K00141	Toluene degradation	Toluene degradation via 'tmo' pathway to benzaldehyde and benzoate
K03380	Toluene degradation	Toluene degradation via 3-hydroxytoluene to 3-methylcatechol
K03268	Toluene degradation	Toluene degradation via toluene-cis-dihydrodiol to 3-methylcatechol
K16268	Toluene degradation	Toluene degradation via toluene-cis-dihydrodiol to 3-methylcatechol
K18089	Toluene degradation	Toluene degradation via toluene-cis-dihydrodiol to 3-methylcatechol
K18090	Toluene degradation	Toluene degradation via toluene-cis-dihydrodiol to 3-methylcatechol
K16269	Toluene degradation	Toluene degradation via toluene-cis-dihydrodiol to 3-methylcatechol
K16249	Toluene degradation	Toluene degradation via 'dmp' oxygenase to 2-hydroxytoluene and 3-methylcatechol
K16243	Toluene degradation	Toluene degradation via 'dmp' oxygenase to 2-hydroxytoluene and 3-methylcatechol
K16244	Toluene degradation	Toluene degradation via 'dmp' oxygenase to 2-hydroxytoluene and 3-methylcatechol
K16242	Toluene degradation	Toluene degradation via 'dmp' oxygenase to 2-hydroxytoluene and 3-methylcatechol
K16245	Toluene degradation	Toluene degradation via 'dmp' oxygenase to 2-hydroxytoluene and 3-methylcatechol
K16246	Toluene degradation	Toluene degradation via 'dmp' oxygenase to 2-hydroxytoluene and 3-methylcatechol
K05549	Benzoate degradation	Benzoate degradation to catechol via cis-dihydrodiol
K05550	Benzoate degradation	Benzoate degradation to catechol via cis-dihydrodiol
K05784	Benzoate degradation	Benzoate degradation to catechol via cis-dihydrodiol
K05783	Benzoate degradation	Benzoate degradation to catechol via cis-dihydrodiol
K03381	Catechol cleavage	Catechol ortho cleavage pathway to 3-oxoadipate
K01856	Catechol cleavage	Catechol ortho cleavage pathway to 3-oxoadipate
K03464	Catechol cleavage	Catechol ortho cleavage pathway to 3-oxoadipate
K01055	Catechol cleavage	Catechol ortho cleavage pathway to 3-oxoadipate
K14727	Catechol cleavage	Catechol ortho cleavage pathway to 3-oxoadipate
K00446	Catechol cleavage	Catechol meta cleavage pathway to acetyl-CoA and propanoyl-CoA
K07104	Catechol cleavage	Catechol meta cleavage pathway to acetyl-CoA and propanoyl-CoA
K10217	Catechol cleavage	Catechol meta cleavage pathway to acetyl-CoA and propanoyl-CoA
K01821	Catechol cleavage	Catechol meta cleavage pathway to acetyl-CoA and propanoyl-CoA
K01617	Catechol cleavage	Catechol meta cleavage pathway to acetyl-CoA and propanoyl-CoA
K10216	Catechol cleavage	Catechol meta cleavage pathway to acetyl-CoA and propanoyl-CoA
K18364	Catechol cleavage	Catechol meta cleavage pathway to acetyl-CoA and propanoyl-CoA
K02554	Catechol cleavage	Catechol meta cleavage pathway to acetyl-CoA and propanoyl-CoA
K18365	Catechol cleavage	Catechol meta cleavage pathway to acetyl-CoA and propanoyl-CoA
K01666	Catechol cleavage	Catechol meta cleavage pathway to acetyl-CoA and propanoyl-CoA
K18366	Catechol cleavage	Catechol meta cleavage pathway to acetyl-CoA and propanoyl-CoA
K04073	Catechol cleavage	Catechol meta cleavage pathway to acetyl-CoA and propanoyl-CoA
K04112	Benzoyl-CoA degradation	Benzoyl-CoA degradation, benzoyl-CoA => 3-hydroxypimeloyl-CoA
K04113	Benzoyl-CoA degradation	Benzoyl-CoA degradation, benzoyl-CoA => 3-hydroxypimeloyl-CoA
K04114	Benzoyl-CoA degradation	Benzoyl-CoA degradation, benzoyl-CoA => 3-hydroxypimeloyl-CoA
K04115	Benzoyl-CoA degradation	Benzoyl-CoA degradation, benzoyl-CoA => 3-hydroxypimeloyl-CoA
K19515	Benzoyl-CoA degradation	Benzoyl-CoA degradation, benzoyl-CoA => 3-hydroxypimeloyl-CoA
K19516	Benzoyl-CoA degradation	Benzoyl-CoA degradation, benzoyl-CoA => 3-hydroxypimeloyl-CoA
K07537	Benzoyl-CoA degradation	Benzoyl-CoA degradation, benzoyl-CoA => 3-hydroxypimeloyl-CoA
K07538	Benzoyl-CoA degradation	Benzoyl-CoA degradation, benzoyl-CoA => 3-hydroxypimeloyl-CoA
K07539	Benzoyl-CoA degradation	Benzoyl-CoA degradation, benzoyl-CoA => 3-hydroxypimeloyl-CoA
K04116	Benzoyl-CoA degradation	Benzoate degradation, cyclohexanecarboxylic acid =>pimeloyl-CoA
K04117	Benzoyl-CoA degradation	Benzoate degradation, cyclohexanecarboxylic acid =>pimeloyl-CoA
K07534	Benzoyl-CoA degradation	Benzoate degradation, cyclohexanecarboxylic acid =>pimeloyl-CoA
K07535	Benzoyl-CoA degradation	Benzoate degradation, cyclohexanecarboxylic acid =>pimeloyl-CoA
K07536	Benzoyl-CoA degradation	Benzoate degradation, cyclohexanecarboxylic acid =>pimeloyl-CoA
K05599	Anthranilate degradation	Anthranilate degradation to catechol
K05600	Anthranilate degradation	Anthranilate degradation to catechol
K11311	Anthranilate degradation	Anthranilate degradation to catechol
K16319	Anthranilate degradation	Anthranilate degradation to catechol
K16320	Anthranilate degradation	Anthranilate degradation to catechol
K18248	Anthranilate degradation	Anthranilate degradation to catechol
K18249	Anthranilate degradation	Anthranilate degradation to catechol
